# Supplementary material for: A Van Gogh/Vangl tyrosine phosphorylation switch regulates its interaction with core Planar Cell Polarity factors Prickle and Dishevelled
Source: PLoS Genet. 2023 Jul 18;19(7):e1010849. doi: 10.1371/journal.pgen.1010849 (PMC10381084; doi:10.1371/journal.pgen.1010849)
Supplement: S1 Table — (XLSX) [file pgen.1010849.s008.xlsx]

## Sheet: Spectrum Report of GFP-Vangl2IP
Protein Name	Peptide Sequence	Variable Modifications	Localization Probability	Ascore	Peptide Score	Mascot:Score	Mascot:Identity Threshold	Scaffold: Peptide Probability	NTT	Peptide Mass	Observed Mass	Charge	Delta AMU	Delta PPM	Start	Stop	Fixed Modifications
GFP-Vang-like protein 2 Fusion Construct OS=Mus musculus GN=Vangl2 PE=1 SV=3	SMDTESQYSGYSYK					67.47	25	1	2	1644.66	823.337	2	-0.00368	-2.24	0	13
GFP-Vang-like protein 2 Fusion Construct OS=Mus musculus GN=Vangl2 PE=1 SV=3	SMDTESQYSGYSYK					73.04	25	1	2	1644.66	823.34	2	0.00304	1.85	0	13
GFP-Vang-like protein 2 Fusion Construct OS=Mus musculus GN=Vangl2 PE=1 SV=3	SmDTESQYSGY	M2 Oxidation	1	1000	71.38	32.82	25	0.999	1	1282.47	642.242	2	0.00212	1.66	0	10
GFP-Vang-like protein 2 Fusion Construct OS=Mus musculus GN=Vangl2 PE=1 SV=3	SmDTESQYSGY	M2 Oxidation	1	1000	95.5	51.41	25	1	1	1282.47	642.241	2	4.5e-05	0.035	0	10
GFP-Vang-like protein 2 Fusion Construct OS=Mus musculus GN=Vangl2 PE=1 SV=3	SmDTESQYSGYSYK	M2 Oxidation	1	1000	58.52	71.17	25	0.9678	2	1660.66	831.336	2	-0.000295	-0.178	0	13
GFP-Vang-like protein 2 Fusion Construct OS=Mus musculus GN=Vangl2 PE=1 SV=3	SMDTESQYSGYSYK					67.47	25	0.9995	2	1644.66	823.337	2	-0.00368	-2.24	0	13
GFP-Vang-like protein 2 Fusion Construct OS=Mus musculus GN=Vangl2 PE=1 SV=3	SmDTESQYSGYSYK	M2 Oxidation	1	1000	182.24	93.51	25	1	2	1660.66	831.336	2	-0.000435	-0.262	0	13
GFP-Vang-like protein 2 Fusion Construct OS=Mus musculus GN=Vangl2 PE=1 SV=3	SMDTESQYSGYSYK					73.04	25	0.9987	2	1644.66	823.34	2	0.00304	1.85	0	13
GFP-Vang-like protein 2 Fusion Construct OS=Mus musculus GN=Vangl2 PE=1 SV=3	SmDTESQYSGYSYKSGHSR	M2 Oxidation	1	1000	9.2	24.73	25	0.9933	2	2184.9	547.231	4	-0.00977	-4.47	0	18
GFP-Vang-like protein 2 Fusion Construct OS=Mus musculus GN=Vangl2 PE=1 SV=3	SmDTESQYSGYSYK	M2 Oxidation	1	1000	184.68	89.84	25	0.9994	2	1660.66	831.336	2	-0.000435	-0.262	0	13
GFP-Vang-like protein 2 Fusion Construct OS=Mus musculus GN=Vangl2 PE=1 SV=3	SMDTESQYSGYSYK					73.04	25	1	2	1644.66	823.34	2	0.00304	1.85	0	13
GFP-Vang-like protein 2 Fusion Construct OS=Mus musculus GN=Vangl2 PE=1 SV=3	SmDTESQYSGYSYK	M2 Oxidation	1	1000	184.68	89.84	25	1	2	1660.66	831.336	2	-0.000435	-0.262	0	13
GFP-Vang-like protein 2 Fusion Construct OS=Mus musculus GN=Vangl2 PE=1 SV=3	SmDTESQYSGYSYK	M2 Oxidation	1	1000	182.24	93.51	25	1	2	1660.66	831.336	2	-0.000435	-0.262	0	13
GFP-Vang-like protein 2 Fusion Construct OS=Mus musculus GN=Vangl2 PE=1 SV=3	SMDTESQYSGYSYK					67.47	25	1	2	1644.66	823.337	2	-0.00368	-2.24	0	13
GFP-Vang-like protein 2 Fusion Construct OS=Mus musculus GN=Vangl2 PE=1 SV=3	SmDTESQYSGYSYK	M2 Oxidation	1	1000	58.52	71.17	25	1	2	1660.66	831.336	2	-0.000295	-0.178	0	13
GFP-Vang-like protein 2 Fusion Construct OS=Mus musculus GN=Vangl2 PE=1 SV=3	SmDTESQYSGYSYK	M2 Oxidation	1	1000	180.03	96.26	25	0.9982	2	1660.66	831.336	2	-0.000795	-0.478	0	13
GFP-Vang-like protein 2 Fusion Construct OS=Mus musculus GN=Vangl2 PE=1 SV=3	SmDTESQYSGYSYKSGHSR	M2 Oxidation	1	1000	17.95	24.78	25	0.9725	2	2184.9	729.307	3	-0.00516	-2.36	0	18
GFP-Vang-like protein 2 Fusion Construct OS=Mus musculus GN=Vangl2 PE=1 SV=3	SmDTESQYSGYsYK	M2 Oxidation, S12 Phospho	100%, 89%	1,000.00, 12.40	94.69	47.17	25	0.996	2	1740.62	871.319	2	0.000414	0.237	0	13
GFP-Vang-like protein 2 Fusion Construct OS=Mus musculus GN=Vangl2 PE=1 SV=3	SMDTESQYSGYSYK					73.78	25	0.9967	2	1644.66	823.336	2	-0.00416	-2.53	0	13
GFP-Vang-like protein 2 Fusion Construct OS=Mus musculus GN=Vangl2 PE=1 SV=3	SmDTESQYSGYsYK	M2 Oxidation, S12 Phospho	100%, 3%	1,000.00, 0.00	96.68	39.4	25	0.9998	2	1740.62	871.321	2	0.00455	2.61	0	13
GFP-Vang-like protein 2 Fusion Construct OS=Mus musculus GN=Vangl2 PE=1 SV=3	SmDTESQYSGYSYKSGHSR	M2 Oxidation	1	1000	9.2	24.73	25	0.9467	2	2184.9	547.231	4	-0.00977	-4.47	0	18
GFP-Vang-like protein 2 Fusion Construct OS=Mus musculus GN=Vangl2 PE=1 SV=3	SmDTESQYSGYsYK	M2 Oxidation, S12 Phospho	100%, 89%	1,000.00, 12.40	94.69	47.17	25	1	2	1740.62	871.319	2	0.000414	0.237	0	13
GFP-Vang-like protein 2 Fusion Construct OS=Mus musculus GN=Vangl2 PE=1 SV=3	SmDTESQYSGYsYK	M2 Oxidation, S12 Phospho	100%, 89%	1,000.00, 12.40	94.69	47.17	25	1	2	1740.62	871.319	2	0.000414	0.237	0	13
GFP-Vang-like protein 2 Fusion Construct OS=Mus musculus GN=Vangl2 PE=1 SV=3	SmDTESQYSGYsYK	M2 Oxidation, S12 Phospho	100%, 3%	1,000.00, 0.00	96.68	39.4	25	0.9543	2	1740.62	871.321	2	0.00455	2.61	0	13
GFP-Vang-like protein 2 Fusion Construct OS=Mus musculus GN=Vangl2 PE=1 SV=3	SmDTESQYSGYSYKSGHSR	M2 Oxidation	1	1000	17.95	25.82	25	0.935	2	2184.9	729.307	3	-0.00516	-2.36	0	18
GFP-Vang-like protein 2 Fusion Construct OS=Mus musculus GN=Vangl2 PE=1 SV=3	SmDTESQYSGYSYK	M2 Oxidation	1	1000	182.24	93.51	25	0.9999	2	1660.66	831.336	2	-0.000435	-0.262	0	13
GFP-Vang-like protein 2 Fusion Construct OS=Mus musculus GN=Vangl2 PE=1 SV=3	SmDTESQYSGY	M2 Oxidation	1	1000	71.38	32.82	25	0.9986	1	1282.47	642.242	2	0.00212	1.66	0	10
GFP-Vang-like protein 2 Fusion Construct OS=Mus musculus GN=Vangl2 PE=1 SV=3	SmDTESQYSGYSYK	M2 Oxidation	1	1000	184.68	89.84	25	1	2	1660.66	831.336	2	-0.000435	-0.262	0	13
GFP-Vang-like protein 2 Fusion Construct OS=Mus musculus GN=Vangl2 PE=1 SV=3	SmDTESQYSGYsYK	M2 Oxidation, S12 Phospho	100%, 3%	1,000.00, 0.00	96.68	39.4	25	0.9996	2	1740.62	871.321	2	0.00455	2.61	0	13
GFP-Vang-like protein 2 Fusion Construct OS=Mus musculus GN=Vangl2 PE=1 SV=3	SmDTESQYSGYSYKSGHSR	M2 Oxidation	1	1000	9.2	24.73	25	0.9776	2	2184.9	547.231	4	-0.00977	-4.47	0	18
GFP-Vang-like protein 2 Fusion Construct OS=Mus musculus GN=Vangl2 PE=1 SV=3	SmDTESQYSGY	M2 Oxidation	1	1000	95.5	51.41	25	1	1	1282.47	642.241	2	4.5e-05	0.035	0	10
GFP-Vang-like protein 2 Fusion Construct OS=Mus musculus GN=Vangl2 PE=1 SV=3	SRDGsRGDkSVTIQAPGEPLLDn	S5 Phospho, K9 Methyl, N23 Deamidated	33%, 100%, 83%	1.73, 1,000.00, 4.98	2.74	30.24	25	0.9701	1	2506.17	627.548	4	-0.0116	-4.61	34	56
GFP-Vang-like protein 2 Fusion Construct OS=Mus musculus GN=Vangl2 PE=1 SV=3	SRDGSRGDkSVtIqAPGEPLLDNESTR	K9 Acetyl, T12 Phospho, Q14 Deamidated	80%, 19%, 54%	5.73, 1.88, 1.31	1.63	15.82	25	0.901	2	3007.39	752.855	4	-0.000164	-0.0546	34	60
GFP-Vang-like protein 2 Fusion Construct OS=Mus musculus GN=Vangl2 PE=1 SV=3	SRDGSRGDkSVTIqAPGEPLL	K9 Methyl, Q14 Deamidated	100%, 100%	1,000.00, 1,000.00	23.92	21.68	25	0.8988	1	2197.13	733.388	3	0.00647	2.94	34	54
GFP-Vang-like protein 2 Fusion Construct OS=Mus musculus GN=Vangl2 PE=1 SV=3	GDKSVTIQAPGEPLLDNESTR					26.55	25	0.9541	2	2226.11	743.044	3	-0.00426	-1.91	40	60
GFP-Vang-like protein 2 Fusion Construct OS=Mus musculus GN=Vangl2 PE=1 SV=3	GDKsVTIQAPGEPLLDNESTR	S4 Phospho	0.99	18.34	43.6	36.08	25	0.993	2	2306.08	769.701	3	0.00128	0.556	40	60
GFP-Vang-like protein 2 Fusion Construct OS=Mus musculus GN=Vangl2 PE=1 SV=3	GDKsVTIQAPGEPLLDNESTR	S4 Phospho	0.99	18.34	43.6	36.08	25	0.9988	2	2306.08	769.701	3	0.00128	0.556	40	60
GFP-Vang-like protein 2 Fusion Construct OS=Mus musculus GN=Vangl2 PE=1 SV=3	GDKsVTIQAPGEPLLDNESTR	S4 Phospho	0.99	12.74	31.13	32.13	25	0.9965	2	2306.08	769.7	3	-0.00166	-0.718	40	60
GFP-Vang-like protein 2 Fusion Construct OS=Mus musculus GN=Vangl2 PE=1 SV=3	GDKSVTIQAPGEPLLDNESTR					26.55	25	0.9927	2	2226.11	743.044	3	-0.00426	-1.91	40	60
GFP-Vang-like protein 2 Fusion Construct OS=Mus musculus GN=Vangl2 PE=1 SV=3	GDKsVTIQAPGEPLLDNESTR	S4 Phospho	0.99	12.74	31.13	32.13	25	0.9994	2	2306.08	769.7	3	-0.00166	-0.718	40	60
GFP-Vang-like protein 2 Fusion Construct OS=Mus musculus GN=Vangl2 PE=1 SV=3	GDKsVTIQAPGEPLLDNESTR	S4 Phospho	0.99	14.65	52.03	32.68	25	0.9698	2	2306.08	769.702	3	0.00254	1.1	40	60
GFP-Vang-like protein 2 Fusion Construct OS=Mus musculus GN=Vangl2 PE=1 SV=3	GDKsVTIQAPGEPLLDNESTR	S4 Phospho	0.99	18.34	43.6	36.08	25	0.9999	2	2306.08	769.701	3	0.00128	0.556	40	60
GFP-Vang-like protein 2 Fusion Construct OS=Mus musculus GN=Vangl2 PE=1 SV=3	GDKsVTIQAPGEPLLDNESTR	S4 Phospho	0.99	12.74	31.13	32.13	25	0.9217	2	2306.08	769.7	3	-0.00166	-0.718	40	60
GFP-Vang-like protein 2 Fusion Construct OS=Mus musculus GN=Vangl2 PE=1 SV=3	SVTIQAPGEPLLDNEStRGDER	T17 Phospho	0.49	0	35.49	26.5	25	0.9978	2	2463.13	822.051	3	0.000123	0.0501	43	64
GFP-Vang-like protein 2 Fusion Construct OS=Mus musculus GN=Vangl2 PE=1 SV=3	SVTIQAPGEPLLDNESTR					74.17	25	0.9998	2	1925.97	642.998	3	0.000825	0.428	43	60
GFP-Vang-like protein 2 Fusion Construct OS=Mus musculus GN=Vangl2 PE=1 SV=3	SVTIQAPGEPLLDNEStR	T17 Phospho	0.03	0	97.63	75.54	25	0.9988	2	2005.94	1003.98	2	0.00197	0.981	43	60
GFP-Vang-like protein 2 Fusion Construct OS=Mus musculus GN=Vangl2 PE=1 SV=3	SVTIQAPGEPLLDNESTR					74.64	25	1	2	1925.97	642.998	3	0.001	0.522	43	60
GFP-Vang-like protein 2 Fusion Construct OS=Mus musculus GN=Vangl2 PE=1 SV=3	SVTIQAPGEPLLDNEStRGDER	T17 Phospho	0.49	0	35.49	26.5	25	0.9854	2	2463.13	822.051	3	0.000123	0.0501	43	64
GFP-Vang-like protein 2 Fusion Construct OS=Mus musculus GN=Vangl2 PE=1 SV=3	SVTIQAPGEPLLDNEStRGDER	T17 Phospho	0.5	0	46.29	27.6	25	0.9897	2	2463.13	822.054	3	0.0107	4.36	43	64
GFP-Vang-like protein 2 Fusion Construct OS=Mus musculus GN=Vangl2 PE=1 SV=3	SVTIQAPGEPLLDnESTR	N14 Deamidated	0.97	14.74	150.86	95.5	25	1	2	1926.95	964.487	2	0.00514	2.67	43	60
GFP-Vang-like protein 2 Fusion Construct OS=Mus musculus GN=Vangl2 PE=1 SV=3	SVTIQAPGEPLLDNEStR	T17 Phospho	0.03	0	97.63	75.54	25	1	2	2005.94	1003.98	2	0.00197	0.981	43	60
GFP-Vang-like protein 2 Fusion Construct OS=Mus musculus GN=Vangl2 PE=1 SV=3	SVTIQAPGEPLLDNEStRGDER	T17 Phospho	0.5	0	39.9	30.57	25	0.9512	2	2463.13	822.054	3	0.0104	4.21	43	64
GFP-Vang-like protein 2 Fusion Construct OS=Mus musculus GN=Vangl2 PE=1 SV=3	SVTIQAPGEPLLDnESTR	N14 Deamidated	0.98	15.96	164.15	106.6	25	1	2	1926.95	964.487	2	0.00514	2.67	43	60
GFP-Vang-like protein 2 Fusion Construct OS=Mus musculus GN=Vangl2 PE=1 SV=3	SVTIQAPGEPLLDNESTR					92.85	25	1	2	1925.97	963.992	2	-0.00132	-0.685	43	60
GFP-Vang-like protein 2 Fusion Construct OS=Mus musculus GN=Vangl2 PE=1 SV=3	SVTIQAPGEPLLDNESTR					78.3	25	1	2	1925.97	642.999	3	0.00247	1.28	43	60
GFP-Vang-like protein 2 Fusion Construct OS=Mus musculus GN=Vangl2 PE=1 SV=3	SVTIQAPGEPLLDNESTR					73.55	25	1	2	1925.97	963.994	2	0.00174	0.903	43	60
GFP-Vang-like protein 2 Fusion Construct OS=Mus musculus GN=Vangl2 PE=1 SV=3	SVTIQAPGEPLLDNEStR	T17 Phospho	0.03	0	97.63	75.54	25	1	2	2005.94	1003.98	2	0.00197	0.981	43	60
GFP-Vang-like protein 2 Fusion Construct OS=Mus musculus GN=Vangl2 PE=1 SV=3	SVTIQAPGEPLLDnESTR	N14 Deamidated	0.97	14.74	150.86	95.5	25	1	2	1926.95	964.487	2	0.00514	2.67	43	60
GFP-Vang-like protein 2 Fusion Construct OS=Mus musculus GN=Vangl2 PE=1 SV=3	SVTIQAPGEPLLDNEsTRGDER	S16 Phospho	0.91	9.92	47.46	31.67	25	0.9622	2	2463.13	822.051	3	0.00177	0.72	43	64
GFP-Vang-like protein 2 Fusion Construct OS=Mus musculus GN=Vangl2 PE=1 SV=3	SVTIQAPGEPLLDNEStRGDER	T17 Phospho	0.65	2.83	40.84	22.04	25	0.9353	2	2463.13	822.052	3	0.00489	1.99	43	64
GFP-Vang-like protein 2 Fusion Construct OS=Mus musculus GN=Vangl2 PE=1 SV=3	SVTIQAPGEPLLDNESTR					92.85	25	0.9999	2	1925.97	963.992	2	-0.00132	-0.685	43	60
GFP-Vang-like protein 2 Fusion Construct OS=Mus musculus GN=Vangl2 PE=1 SV=3	SVTIQAPGEPLLDNESTR					78.3	25	1	2	1925.97	642.999	3	0.00247	1.28	43	60
GFP-Vang-like protein 2 Fusion Construct OS=Mus musculus GN=Vangl2 PE=1 SV=3	SVTIQAPGEPLLDNEStR	T17 Phospho	0.72	4.14	114.4	90.32	25	1	2	2005.94	1003.97	2	-0.00231	-1.15	43	60
GFP-Vang-like protein 2 Fusion Construct OS=Mus musculus GN=Vangl2 PE=1 SV=3	SVTIQAPGEPLLDNESTR					86.04	25	1	2	1925.97	963.993	2	0.00162	0.841	43	60
GFP-Vang-like protein 2 Fusion Construct OS=Mus musculus GN=Vangl2 PE=1 SV=3	SVTIQAPGEPLLDNESTR					78.3	25	0.994	2	1925.97	642.999	3	0.00247	1.28	43	60
GFP-Vang-like protein 2 Fusion Construct OS=Mus musculus GN=Vangl2 PE=1 SV=3	SVTIQAPGEPLLDNESTR					86.04	25	1	2	1925.97	963.993	2	0.00162	0.841	43	60
GFP-Vang-like protein 2 Fusion Construct OS=Mus musculus GN=Vangl2 PE=1 SV=3	SVTIQAPGEPLLDNEsTRGDER	S16 Phospho	0.91	9.92	52.63	37.81	25	0.9948	2	2463.13	822.048	3	-0.00702	-2.85	43	64
GFP-Vang-like protein 2 Fusion Construct OS=Mus musculus GN=Vangl2 PE=1 SV=3	SVTIQAPGEPLLDNESTR					73.55	25	0.9987	2	1925.97	963.994	2	0.00174	0.903	43	60
GFP-Vang-like protein 2 Fusion Construct OS=Mus musculus GN=Vangl2 PE=1 SV=3	SVTIQAPGEPLLDNESTR					75.6	25	0.9678	2	1925.97	963.994	2	0.00174	0.903	43	60
GFP-Vang-like protein 2 Fusion Construct OS=Mus musculus GN=Vangl2 PE=1 SV=3	SVTIQAPGEPLLDnESTR	N14 Deamidated	0.98	15.96	164.15	106.6	25	1	2	1926.95	964.487	2	0.00514	2.67	43	60
GFP-Vang-like protein 2 Fusion Construct OS=Mus musculus GN=Vangl2 PE=1 SV=3	SVTIQAPGEPLLDNESTR					73.55	25	1	2	1925.97	963.994	2	0.00174	0.903	43	60
GFP-Vang-like protein 2 Fusion Construct OS=Mus musculus GN=Vangl2 PE=1 SV=3	SVTIQAPGEPLLDNEStRGDER	T17 Phospho	0.5	0	46.29	27.6	25	0.9487	2	2463.13	822.054	3	0.0107	4.36	43	64
GFP-Vang-like protein 2 Fusion Construct OS=Mus musculus GN=Vangl2 PE=1 SV=3	SVTIQAPGEPLLDNESTR					74.64	25	1	2	1925.97	642.998	3	0.001	0.522	43	60
GFP-Vang-like protein 2 Fusion Construct OS=Mus musculus GN=Vangl2 PE=1 SV=3	SVTIQAPGEPLLDNESTR					86.04	25	0.9993	2	1925.97	963.993	2	0.00162	0.841	43	60
GFP-Vang-like protein 2 Fusion Construct OS=Mus musculus GN=Vangl2 PE=1 SV=3	SVTIQAPGEPLLDNESTR					74.64	25	1	2	1925.97	642.998	3	0.001	0.522	43	60
GFP-Vang-like protein 2 Fusion Construct OS=Mus musculus GN=Vangl2 PE=1 SV=3	SVTIQAPGEPLLDNESTR					92.85	25	1	2	1925.97	963.992	2	-0.00132	-0.685	43	60
GFP-Vang-like protein 2 Fusion Construct OS=Mus musculus GN=Vangl2 PE=1 SV=3	SVTIQAPGEPLLDNEStR	T17 Phospho	0.72	4.14	114.4	90.32	25	1	2	2005.94	1003.97	2	-0.00231	-1.15	43	60
GFP-Vang-like protein 2 Fusion Construct OS=Mus musculus GN=Vangl2 PE=1 SV=3	SVTIQAPGEPLLDNEStR	T17 Phospho	0.72	4.14	114.4	90.32	25	0.9999	2	2005.94	1003.97	2	-0.00231	-1.15	43	60
GFP-Vang-like protein 2 Fusion Construct OS=Mus musculus GN=Vangl2 PE=1 SV=3	SVTIQAPGEPLLDNEStR	T17 Phospho	0.79	5.73	106.47	82.68	25	0.9975	2	2005.94	1003.98	2	0.000489	0.243	43	60
GFP-Vang-like protein 2 Fusion Construct OS=Mus musculus GN=Vangl2 PE=1 SV=3	SVTIQAPGEPLLDNESTR					75.6	25	1	2	1925.97	963.994	2	0.00174	0.903	43	60
GFP-Vang-like protein 2 Fusion Construct OS=Mus musculus GN=Vangl2 PE=1 SV=3	SVTIQAPGEPLLDnESTR	N14 Deamidated	0.5	0	29.51	55.28	25	0.9998	2	1926.95	964.487	2	0.00404	2.1	43	60
GFP-Vang-like protein 2 Fusion Construct OS=Mus musculus GN=Vangl2 PE=1 SV=3	SVTIQAPGEPLLDNEsTRGDER	S16 Phospho	0.91	9.92	52.63	37.81	25	0.9953	2	2463.13	822.048	3	-0.00702	-2.85	43	64
GFP-Vang-like protein 2 Fusion Construct OS=Mus musculus GN=Vangl2 PE=1 SV=3	SVTIQAPGEPLLDNEStRGDER	T17 Phospho	0.65	2.83	40.84	22.04	25	0.9807	2	2463.13	822.052	3	0.00489	1.99	43	64
GFP-Vang-like protein 2 Fusion Construct OS=Mus musculus GN=Vangl2 PE=1 SV=3	SVTIQAPGEPLLDNESTR					28.18	25	0.9976	2	1925.97	642.998	3	0.000615	0.319	43	60
GFP-Vang-like protein 2 Fusion Construct OS=Mus musculus GN=Vangl2 PE=1 SV=3	SVTIQAPGEPLLDNEsTRGDER	S16 Phospho	0.91	9.92	52.63	37.81	25	0.9998	2	2463.13	822.048	3	-0.00702	-2.85	43	64
GFP-Vang-like protein 2 Fusion Construct OS=Mus musculus GN=Vangl2 PE=1 SV=3	SVTIQAPGEPLLDNESTR					72.98	25	0.9966	2	1925.97	963.995	2	0.00382	1.98	43	60
GFP-Vang-like protein 2 Fusion Construct OS=Mus musculus GN=Vangl2 PE=1 SV=3	SVTIQAPGEPLLDNEStRGDER	T17 Phospho	0.5	0	46.29	27.6	25	0.9246	2	2463.13	822.054	3	0.0107	4.36	43	64
GFP-Vang-like protein 2 Fusion Construct OS=Mus musculus GN=Vangl2 PE=1 SV=3	DDNWGETTTVVTGTSEHSISHDDLtR	T25 Phospho	0.14	0.42	26.79	23.18	25	0.9905	2	2952.24	739.07	4	0.00658	2.23	65	90
GFP-Vang-like protein 2 Fusion Construct OS=Mus musculus GN=Vangl2 PE=1 SV=3	DDNWGETTTVVTGtSEHSISHDDLTR	T14 Phospho	0.19	0.6	37.24	46.83	25	1	2	2952.24	985.089	3	0.000803	0.272	65	90
GFP-Vang-like protein 2 Fusion Construct OS=Mus musculus GN=Vangl2 PE=1 SV=3	DDNWGETTTVVTGTSEHSISHDDLTR					40.27	25	0.9981	2	2872.28	719.077	4	0.00051	0.177	65	90
GFP-Vang-like protein 2 Fusion Construct OS=Mus musculus GN=Vangl2 PE=1 SV=3	DDNWGETTTVVTGtSEHSISHDDLTR	T14 Phospho	0.12	0	19.51	25.77	25	0.9317	2	2952.24	739.068	4	-0.00146	-0.495	65	90
GFP-Vang-like protein 2 Fusion Construct OS=Mus musculus GN=Vangl2 PE=1 SV=3	DDnWGETTTVVTGTSEHSIsHDDLTR	N3 Deamidated, S20 Phospho	100%, 24%	1,000.00, 0.00	35.09	59.08	25	1	2	2953.23	985.419	3	0.00886	3	65	90
GFP-Vang-like protein 2 Fusion Construct OS=Mus musculus GN=Vangl2 PE=1 SV=3	DDNWGETTTVVTGTSEHSISHDDLTR					31.94	25	0.9987	2	2872.28	719.076	4	-0.00121	-0.421	65	90
GFP-Vang-like protein 2 Fusion Construct OS=Mus musculus GN=Vangl2 PE=1 SV=3	DDNWGETTTVVTGTSEHsIsHDDLTR	S18 Phospho, S20 Phospho	35%, 32%	0.51, 0.00	25.91	34.56	25	0.9797	2	3032.21	1011.74	3	0.00193	0.637	65	90
GFP-Vang-like protein 2 Fusion Construct OS=Mus musculus GN=Vangl2 PE=1 SV=3	DDNWGETTTVVTGTSEHsIsHDDLTR	S18 Phospho, S20 Phospho	62%, 50%	7.65, 5.95	30.07	33.22	25	0.9997	2	3032.21	1011.75	3	0.00397	1.31	65	90
GFP-Vang-like protein 2 Fusion Construct OS=Mus musculus GN=Vangl2 PE=1 SV=3	DDNWGETTTVVTGTSEHSISHDDLTR					99.22	25	1	2	2872.28	958.432	3	-0.0027	-0.938	65	90
GFP-Vang-like protein 2 Fusion Construct OS=Mus musculus GN=Vangl2 PE=1 SV=3	DDNWGETTTVVTGTSEHSISHDDLTR					71.8	25	0.9998	2	2872.28	958.434	3	0.00261	0.91	65	90
GFP-Vang-like protein 2 Fusion Construct OS=Mus musculus GN=Vangl2 PE=1 SV=3	DDNWGETTTVVTGTSEHSISHDDLTR					67.23	25	1	2	2872.28	958.433	3	0.0015	0.524	65	90
GFP-Vang-like protein 2 Fusion Construct OS=Mus musculus GN=Vangl2 PE=1 SV=3	DDNWGETTTVVTGtSEHSISHDDLTR	T14 Phospho	0.19	0.6	37.24	46.83	25	1	2	2952.24	985.089	3	0.000803	0.272	65	90
GFP-Vang-like protein 2 Fusion Construct OS=Mus musculus GN=Vangl2 PE=1 SV=3	DDNWGETTTVVTGTSEHSISHDDLtR	T25 Phospho	0.14	0.42	26.79	23.18	25	0.9252	2	2952.24	739.07	4	0.00658	2.23	65	90
GFP-Vang-like protein 2 Fusion Construct OS=Mus musculus GN=Vangl2 PE=1 SV=3	DDNWGETTTVVTGtSEHSISHDDLTR	T14 Phospho	0.32	11.03	42.87	57.66	25	0.9992	2	2952.24	985.087	3	-0.0025	-0.845	65	90
GFP-Vang-like protein 2 Fusion Construct OS=Mus musculus GN=Vangl2 PE=1 SV=3	DDNWGETTTVVTGTSEHsIsHDDLTR	S18 Phospho, S20 Phospho	62%, 50%	7.65, 5.95	30.07	33.22	25	0.9966	2	3032.21	1011.75	3	0.00397	1.31	65	90
GFP-Vang-like protein 2 Fusion Construct OS=Mus musculus GN=Vangl2 PE=1 SV=3	DDNWGETTTVVTGTsEHsISHDDLTR	S15 Phospho, S18 Phospho	11%, 36%	0.00, 5.94	17.64	27.88	25	0.9914	2	3032.21	1011.75	3	0.00397	1.31	65	90
GFP-Vang-like protein 2 Fusion Construct OS=Mus musculus GN=Vangl2 PE=1 SV=3	DDNWGETTTVVTGTSEHSISHDDLTR					31.94	25	0.9982	2	2872.28	719.076	4	-0.00121	-0.421	65	90
GFP-Vang-like protein 2 Fusion Construct OS=Mus musculus GN=Vangl2 PE=1 SV=3	DDNWGETTTVVTGtSEHSISHDDLTR	T14 Phospho	0.11	0	22.95	45.3	25	1	2	2952.24	739.068	4	-0.00146	-0.495	65	90
GFP-Vang-like protein 2 Fusion Construct OS=Mus musculus GN=Vangl2 PE=1 SV=3	DDNWGETTTVVTGtSEHSISHDDLTR	T14 Phospho	0.03	7.48	46.53	58.55	25	1	2	2952.24	985.089	3	0.00227	0.77	65	90
GFP-Vang-like protein 2 Fusion Construct OS=Mus musculus GN=Vangl2 PE=1 SV=3	DDnWGETTTVVTGTSEHSIsHDDLTR	N3 Deamidated, S20 Phospho	100%, 24%	1,000.00, 0.00	35.09	59.08	25	1	2	2953.23	985.419	3	0.00886	3	65	90
GFP-Vang-like protein 2 Fusion Construct OS=Mus musculus GN=Vangl2 PE=1 SV=3	DDNWGETTTVVTGTSEHSISHDDLTR					40.27	25	1	2	2872.28	719.077	4	0.00051	0.177	65	90
GFP-Vang-like protein 2 Fusion Construct OS=Mus musculus GN=Vangl2 PE=1 SV=3	DDNWGETTTVVTGTSEHSISHDDLTR					31.94	25	0.9798	2	2872.28	719.076	4	-0.00121	-0.421	65	90
GFP-Vang-like protein 2 Fusion Construct OS=Mus musculus GN=Vangl2 PE=1 SV=3	DDNWGETTTVVTGTSEHSISHDDLTR					67.23	25	1	2	2872.28	958.433	3	0.0015	0.524	65	90
GFP-Vang-like protein 2 Fusion Construct OS=Mus musculus GN=Vangl2 PE=1 SV=3	DDNWGETTTVVTGtSEHSISHDDLTR	T14 Phospho	0.11	0	22.95	45.3	25	0.9972	2	2952.24	739.068	4	-0.00146	-0.495	65	90
GFP-Vang-like protein 2 Fusion Construct OS=Mus musculus GN=Vangl2 PE=1 SV=3	DDNWGETTTVVTGTSEHSISHDDLtR	T25 Phospho	0.14	0.42	26.79	23.18	25	0.9404	2	2952.24	739.07	4	0.00658	2.23	65	90
GFP-Vang-like protein 2 Fusion Construct OS=Mus musculus GN=Vangl2 PE=1 SV=3	DDNWGETTTVVTGtSEHSISHDDLTR	T14 Phospho	0.03	7.48	46.53	58.55	25	1	2	2952.24	985.089	3	0.00227	0.77	65	90
GFP-Vang-like protein 2 Fusion Construct OS=Mus musculus GN=Vangl2 PE=1 SV=3	DDNWGETTTVVTGTSEHSISHDDLTR					67.23	25	1	2	2872.28	958.433	3	0.0015	0.524	65	90
GFP-Vang-like protein 2 Fusion Construct OS=Mus musculus GN=Vangl2 PE=1 SV=3	DDNWGETTTVVTGTSEHSISHDDLTR					34.98	25	0.9805	2	2872.28	719.077	4	0.00151	0.526	65	90
GFP-Vang-like protein 2 Fusion Construct OS=Mus musculus GN=Vangl2 PE=1 SV=3	DDNWGETTTVVTGtSEHSISHDDLTR	T14 Phospho	0.11	0	22.95	45.3	25	0.9999	2	2952.24	739.068	4	-0.00146	-0.495	65	90
GFP-Vang-like protein 2 Fusion Construct OS=Mus musculus GN=Vangl2 PE=1 SV=3	DDNWGETTTVVTGtSEHSISHDDLTR	T14 Phospho	0.19	0.6	37.24	46.83	25	0.9784	2	2952.24	985.089	3	0.000803	0.272	65	90
GFP-Vang-like protein 2 Fusion Construct OS=Mus musculus GN=Vangl2 PE=1 SV=3	DDNWGETTTVVTGtSEHSISHDDLTR	T14 Phospho	0.03	7.48	46.53	58.55	25	0.9998	2	2952.24	985.089	3	0.00227	0.77	65	90
GFP-Vang-like protein 2 Fusion Construct OS=Mus musculus GN=Vangl2 PE=1 SV=3	DDNWGETTTVVTGTSEHSISHDDLTR					40.27	25	0.9986	2	2872.28	719.077	4	0.00051	0.177	65	90
GFP-Vang-like protein 2 Fusion Construct OS=Mus musculus GN=Vangl2 PE=1 SV=3	DDNWGETTTVVTGTSEHsIsHDDLTR	S18 Phospho, S20 Phospho	62%, 50%	7.65, 5.95	30.07	33.22	25	0.9858	2	3032.21	1011.75	3	0.00397	1.31	65	90
GFP-Vang-like protein 2 Fusion Construct OS=Mus musculus GN=Vangl2 PE=1 SV=3	DDNWGETTTVVTGTSEHSISHDDLTR					99.22	25	0.9967	2	2872.28	958.432	3	-0.0027	-0.938	65	90
GFP-Vang-like protein 2 Fusion Construct OS=Mus musculus GN=Vangl2 PE=1 SV=3	DDNWGETTTVVTGTsEHsISHDDLTR	S15 Phospho, S18 Phospho	11%, 36%	0.00, 5.94	17.64	27.88	25	0.9987	2	3032.21	1011.75	3	0.00397	1.31	65	90
GFP-Vang-like protein 2 Fusion Construct OS=Mus musculus GN=Vangl2 PE=1 SV=3	DDNWGETTTVVTGTSEHSISHDDLTR					99.22	25	1	2	2872.28	958.432	3	-0.0027	-0.938	65	90
GFP-Vang-like protein 2 Fusion Construct OS=Mus musculus GN=Vangl2 PE=1 SV=3	IAKDmEDSVPLDcSR	M5 Oxidation	1	1000	38.63	44.06	25	0.9959	2	1750.79	584.604	3	0.000415	0.237	91	105	C13 Carbamidomethyl
GFP-Vang-like protein 2 Fusion Construct OS=Mus musculus GN=Vangl2 PE=1 SV=3	IAKDmEDSVPLDcSR	M5 Oxidation	1	1000	45.21	43.49	25	0.9997	2	1750.79	584.603	3	-0.000875	-0.5	91	105	C13 Carbamidomethyl
GFP-Vang-like protein 2 Fusion Construct OS=Mus musculus GN=Vangl2 PE=1 SV=3	IAKDmEDSVPLDcSR	M5 Oxidation	1	1000	115.9	77.77	25	0.9971	2	1750.79	876.401	2	-3.16e-07	-0.00018	91	105	C13 Carbamidomethyl
GFP-Vang-like protein 2 Fusion Construct OS=Mus musculus GN=Vangl2 PE=1 SV=3	IAKDmEDSVPLDcSR	M5 Oxidation	1	1000	127.04	83.14	25	0.9998	2	1750.79	876.401	2	0.00024	0.137	91	105	C13 Carbamidomethyl
GFP-Vang-like protein 2 Fusion Construct OS=Mus musculus GN=Vangl2 PE=1 SV=3	IAKDmEDSVPLDcSR	M5 Oxidation	1	1000	127.04	83.14	25	1	2	1750.79	876.401	2	0.00024	0.137	91	105	C13 Carbamidomethyl
GFP-Vang-like protein 2 Fusion Construct OS=Mus musculus GN=Vangl2 PE=1 SV=3	IAKDmEDSVPLDcSR	M5 Oxidation	1	1000	112.93	83.63	25	1	2	1750.79	876.404	2	0.00598	3.41	91	105	C13 Carbamidomethyl
GFP-Vang-like protein 2 Fusion Construct OS=Mus musculus GN=Vangl2 PE=1 SV=3	IAKDmEDSVPLDcSR	M5 Oxidation	1	1000	127.04	83.14	25	1	2	1750.79	876.401	2	0.00024	0.137	91	105	C13 Carbamidomethyl
GFP-Vang-like protein 2 Fusion Construct OS=Mus musculus GN=Vangl2 PE=1 SV=3	IAKDmEDSVPLDcSR	M5 Oxidation	1	1000	19.98	22.25	25	0.9473	2	1750.79	584.603	3	-0.000515	-0.294	91	105	C13 Carbamidomethyl
GFP-Vang-like protein 2 Fusion Construct OS=Mus musculus GN=Vangl2 PE=1 SV=3	IAKDmEDSVPLDcSR	M5 Oxidation	1	1000	112.93	83.63	25	1	2	1750.79	876.404	2	0.00598	3.41	91	105	C13 Carbamidomethyl
GFP-Vang-like protein 2 Fusion Construct OS=Mus musculus GN=Vangl2 PE=1 SV=3	IAKDmEDSVPLDcSR	M5 Oxidation	1	1000	45.21	43.49	25	0.9985	2	1750.79	584.603	3	-0.000875	-0.5	91	105	C13 Carbamidomethyl
GFP-Vang-like protein 2 Fusion Construct OS=Mus musculus GN=Vangl2 PE=1 SV=3	IAKDmEDSVPLDcSR	M5 Oxidation	1	1000	19.98	22.25	25	0.9887	2	1750.79	584.603	3	-0.000515	-0.294	91	105	C13 Carbamidomethyl
GFP-Vang-like protein 2 Fusion Construct OS=Mus musculus GN=Vangl2 PE=1 SV=3	IAKDmEDSVPLDcSR	M5 Oxidation	1	1000	112.93	83.63	25	0.9992	2	1750.79	876.404	2	0.00598	3.41	91	105	C13 Carbamidomethyl
GFP-Vang-like protein 2 Fusion Construct OS=Mus musculus GN=Vangl2 PE=1 SV=3	IAKDmEDSVPLDcSR	M5 Oxidation	1	1000	45.21	43.49	25	1	2	1750.79	584.603	3	-0.000875	-0.5	91	105	C13 Carbamidomethyl
GFP-Vang-like protein 2 Fusion Construct OS=Mus musculus GN=Vangl2 PE=1 SV=3	DmEDSVPLDcSR	M2 Oxidation	1	1000	138.75	74.81	25	1	2	1438.57	720.292	2	-0.00158	-1.1	94	105	C10 Carbamidomethyl
GFP-Vang-like protein 2 Fusion Construct OS=Mus musculus GN=Vangl2 PE=1 SV=3	DmEDSVPLDcSR	M2 Oxidation	1	1000	140.46	80.13	25	0.9991	2	1438.57	720.294	2	0.0011	0.764	94	105	C10 Carbamidomethyl
GFP-Vang-like protein 2 Fusion Construct OS=Mus musculus GN=Vangl2 PE=1 SV=3	DmEDSVPLDcSR	M2 Oxidation	1	1000	98.1	51.79	25	0.9979	2	1438.57	720.293	2	-0.00024	-0.167	94	105	C10 Carbamidomethyl
GFP-Vang-like protein 2 Fusion Construct OS=Mus musculus GN=Vangl2 PE=1 SV=3	DmEDSVPLDcSR	M2 Oxidation	1	1000	125.03	67.97	25	0.9996	2	1438.57	720.294	2	0.00074	0.514	94	105	C10 Carbamidomethyl
GFP-Vang-like protein 2 Fusion Construct OS=Mus musculus GN=Vangl2 PE=1 SV=3	DmEDSVPLDcSR	M2 Oxidation	1	1000	35.84	20.66	25	0.979	2	1438.57	480.531	3	-0.000105	-0.0732	94	105	C10 Carbamidomethyl
GFP-Vang-like protein 2 Fusion Construct OS=Mus musculus GN=Vangl2 PE=1 SV=3	DmEDSVPLDcSR	M2 Oxidation	1	1000	52.01	32.31	25	0.9819	2	1438.57	480.531	3	-0.0011	-0.761	94	105	C10 Carbamidomethyl
GFP-Vang-like protein 2 Fusion Construct OS=Mus musculus GN=Vangl2 PE=1 SV=3	DmEDSVPLDcSR	M2 Oxidation	1	1000	71.56	54.34	25	1	2	1438.57	720.293	2	0.00036	0.25	94	105	C10 Carbamidomethyl
GFP-Vang-like protein 2 Fusion Construct OS=Mus musculus GN=Vangl2 PE=1 SV=3	DmEDSVPLDcSR	M2 Oxidation	1	1000	131.29	59.66	25	1	2	1438.57	720.293	2	0.00024	0.166	94	105	C10 Carbamidomethyl
GFP-Vang-like protein 2 Fusion Construct OS=Mus musculus GN=Vangl2 PE=1 SV=3	DmEDSVPLDcSRHLGVAA	M2 Oxidation	1	1000	14.41	27.37	25	0.9766	1	1986.88	663.302	3	0.00495	2.49	94	111	C10 Carbamidomethyl
GFP-Vang-like protein 2 Fusion Construct OS=Mus musculus GN=Vangl2 PE=1 SV=3	DmEDSVPLDcSR	M2 Oxidation	1	1000	98.1	51.79	25	1	2	1438.57	720.293	2	-0.00024	-0.167	94	105	C10 Carbamidomethyl
GFP-Vang-like protein 2 Fusion Construct OS=Mus musculus GN=Vangl2 PE=1 SV=3	DmEDSVPLDcSR	M2 Oxidation	1	1000	140.46	80.13	25	1	2	1438.57	720.294	2	0.0011	0.764	94	105	C10 Carbamidomethyl
GFP-Vang-like protein 2 Fusion Construct OS=Mus musculus GN=Vangl2 PE=1 SV=3	DmEDSVPLDcSR	M2 Oxidation	1	1000	140.46	80.13	25	1	2	1438.57	720.294	2	0.0011	0.764	94	105	C10 Carbamidomethyl
GFP-Vang-like protein 2 Fusion Construct OS=Mus musculus GN=Vangl2 PE=1 SV=3	DmEDSVPLDcSR	M2 Oxidation	1	1000	124.67	67.26	25	1	2	1438.57	720.294	2	0.00098	0.681	94	105	C10 Carbamidomethyl
GFP-Vang-like protein 2 Fusion Construct OS=Mus musculus GN=Vangl2 PE=1 SV=3	DmEDSVPLDcSR	M2 Oxidation	1	1000	52.01	32.31	25	0.9998	2	1438.57	480.531	3	-0.0011	-0.761	94	105	C10 Carbamidomethyl
GFP-Vang-like protein 2 Fusion Construct OS=Mus musculus GN=Vangl2 PE=1 SV=3	DmEDSVPLDcSR	M2 Oxidation	1	1000	124.67	67.26	25	1	2	1438.57	720.294	2	0.00098	0.681	94	105	C10 Carbamidomethyl
GFP-Vang-like protein 2 Fusion Construct OS=Mus musculus GN=Vangl2 PE=1 SV=3	DmEDSVPLDcSR	M2 Oxidation	1	1000	52.01	32.31	25	0.995	2	1438.57	480.531	3	-0.0011	-0.761	94	105	C10 Carbamidomethyl
GFP-Vang-like protein 2 Fusion Construct OS=Mus musculus GN=Vangl2 PE=1 SV=3	DmEDSVPLDcSR	M2 Oxidation	1	1000	138.75	74.81	25	0.9988	2	1438.57	720.292	2	-0.00158	-1.1	94	105	C10 Carbamidomethyl
GFP-Vang-like protein 2 Fusion Construct OS=Mus musculus GN=Vangl2 PE=1 SV=3	DmEDSVPLDcSR	M2 Oxidation	1	1000	125.03	67.97	25	1	2	1438.57	720.294	2	0.00074	0.514	94	105	C10 Carbamidomethyl
GFP-Vang-like protein 2 Fusion Construct OS=Mus musculus GN=Vangl2 PE=1 SV=3	DmEDSVPLDcSR	M2 Oxidation	1	1000	35.84	20.66	25	0.92	2	1438.57	480.531	3	-0.000105	-0.0732	94	105	C10 Carbamidomethyl
GFP-Vang-like protein 2 Fusion Construct OS=Mus musculus GN=Vangl2 PE=1 SV=3	DmEDSVPLDcSR	M2 Oxidation	1	1000	131.29	59.66	25	0.9969	2	1438.57	720.293	2	0.00024	0.166	94	105	C10 Carbamidomethyl
GFP-Vang-like protein 2 Fusion Construct OS=Mus musculus GN=Vangl2 PE=1 SV=3	DmEDSVPLDcSR	M2 Oxidation	1	1000	131.29	59.66	25	1	2	1438.57	720.293	2	0.00024	0.166	94	105	C10 Carbamidomethyl
GFP-Vang-like protein 2 Fusion Construct OS=Mus musculus GN=Vangl2 PE=1 SV=3	DmEDSVPLDcSR	M2 Oxidation	1	1000	71.56	54.34	25	0.9632	2	1438.57	720.293	2	0.00036	0.25	94	105	C10 Carbamidomethyl
GFP-Vang-like protein 2 Fusion Construct OS=Mus musculus GN=Vangl2 PE=1 SV=3	DmEDSVPLDcSR	M2 Oxidation	1	1000	43.95	31.35	25	0.9593	2	1438.57	480.53	3	-0.00332	-2.3	94	105	C10 Carbamidomethyl
GFP-Vang-like protein 2 Fusion Construct OS=Mus musculus GN=Vangl2 PE=1 SV=3	DmEDSVPLDcSR	M2 Oxidation	1	1000	127.2	67.41	25	0.9957	2	1438.57	720.294	2	0.00184	1.28	94	105	C10 Carbamidomethyl
GFP-Vang-like protein 2 Fusion Construct OS=Mus musculus GN=Vangl2 PE=1 SV=3	DmEDSVPLDcSR	M2 Oxidation	1	1000	125.03	67.97	25	1	2	1438.57	720.294	2	0.00074	0.514	94	105	C10 Carbamidomethyl
GFP-Vang-like protein 2 Fusion Construct OS=Mus musculus GN=Vangl2 PE=1 SV=3	DmEDSVPLDcSR	M2 Oxidation	1	1000	138.75	74.81	25	1	2	1438.57	720.292	2	-0.00158	-1.1	94	105	C10 Carbamidomethyl
GFP-Vang-like protein 2 Fusion Construct OS=Mus musculus GN=Vangl2 PE=1 SV=3	DmEDSVPLDcSRHLGVAA	M2 Oxidation	1	1000	14.41	27.37	25	0.9924	1	1986.88	663.302	3	0.00495	2.49	94	111	C10 Carbamidomethyl
GFP-Vang-like protein 2 Fusion Construct OS=Mus musculus GN=Vangl2 PE=1 SV=3	DmEDSVPLDcSR	M2 Oxidation	1	1000	124.67	67.26	25	0.9981	2	1438.57	720.294	2	0.00098	0.681	94	105	C10 Carbamidomethyl
GFP-Vang-like protein 2 Fusion Construct OS=Mus musculus GN=Vangl2 PE=1 SV=3	DmEDSVPLDcSR	M2 Oxidation	1	1000	98.04	48.84	25	0.9825	2	1438.57	720.292	2	-0.0017	-1.18	94	105	C10 Carbamidomethyl
GFP-Vang-like protein 2 Fusion Construct OS=Mus musculus GN=Vangl2 PE=1 SV=3	DmEDSVPLDcSR	M2 Oxidation	1	1000	98.1	51.79	25	1	2	1438.57	720.293	2	-0.00024	-0.167	94	105	C10 Carbamidomethyl
GFP-Vang-like protein 2 Fusion Construct OS=Mus musculus GN=Vangl2 PE=1 SV=3	sYQGVVQFAVsLVDALLFVHyLAVVLLELRQ	S1 Phospho, S11 Phospho, Y21 Phospho	70%, 91%, 68%	0.77, 6.23, 0.44	0.4	19.37	25	0.9689	1	3728.84	1243.95	3	-0.00165	-0.442	211	241
GFP-Vang-like protein 2 Fusion Construct OS=Mus musculus GN=Vangl2 PE=1 SV=3	QLQPQFTLK					39.61	25	0.9563	2	1101.62	551.817	2	-8e-05	-0.0726	241	249
GFP-Vang-like protein 2 Fusion Construct OS=Mus musculus GN=Vangl2 PE=1 SV=3	QLQPQFTLK					39.61	25	0.9998	2	1101.62	551.817	2	-8e-05	-0.0726	241	249
GFP-Vang-like protein 2 Fusion Construct OS=Mus musculus GN=Vangl2 PE=1 SV=3	QLQPQFTLK					42.53	25	0.9534	2	1101.62	551.817	2	4e-05	0.0363	241	249
GFP-Vang-like protein 2 Fusion Construct OS=Mus musculus GN=Vangl2 PE=1 SV=3	QLQPQFTLK					41.71	25	1	2	1101.62	551.817	2	-0.00034	-0.308	241	249
GFP-Vang-like protein 2 Fusion Construct OS=Mus musculus GN=Vangl2 PE=1 SV=3	QLQPQFTLK					41.71	25	1	2	1101.62	551.817	2	-0.00034	-0.308	241	249
GFP-Vang-like protein 2 Fusion Construct OS=Mus musculus GN=Vangl2 PE=1 SV=3	QLQPQFTLK					39.61	25	0.9997	2	1101.62	551.817	2	-8e-05	-0.0726	241	249
GFP-Vang-like protein 2 Fusion Construct OS=Mus musculus GN=Vangl2 PE=1 SV=3	QLQPQFTLK					29.38	25	0.9718	2	1101.62	551.817	2	-0.0002	-0.181	241	249
GFP-Vang-like protein 2 Fusion Construct OS=Mus musculus GN=Vangl2 PE=1 SV=3	QLQPQFTLK					41.71	25	0.9892	2	1101.62	551.817	2	-0.00034	-0.308	241	249
GFP-Vang-like protein 2 Fusion Construct OS=Mus musculus GN=Vangl2 PE=1 SV=3	STDGASRFYNVGHLSIQR					46.55	25	1	2	2006.99	670.005	3	0.000725	0.361	253	270
GFP-Vang-like protein 2 Fusion Construct OS=Mus musculus GN=Vangl2 PE=1 SV=3	STDGASRFYNVGHLSIQR					46.77	25	1	2	2006.99	670.005	3	-0.00183	-0.909	253	270
GFP-Vang-like protein 2 Fusion Construct OS=Mus musculus GN=Vangl2 PE=1 SV=3	STDGASRFYNVGHLSIQR					46.77	25	0.9991	2	2006.99	670.005	3	-0.00183	-0.909	253	270
GFP-Vang-like protein 2 Fusion Construct OS=Mus musculus GN=Vangl2 PE=1 SV=3	STDGASRFYNVGHLSIQR					46.55	25	1	2	2006.99	670.005	3	0.000725	0.361	253	270
GFP-Vang-like protein 2 Fusion Construct OS=Mus musculus GN=Vangl2 PE=1 SV=3	STDGASRFYNVGHLSIQR					48.51	25	0.9977	2	2006.99	670.003	3	-0.00606	-3.02	253	270
GFP-Vang-like protein 2 Fusion Construct OS=Mus musculus GN=Vangl2 PE=1 SV=3	STDGASRFYNVGHLSIQR					46.55	25	0.9781	2	2006.99	670.005	3	0.000725	0.361	253	270
GFP-Vang-like protein 2 Fusion Construct OS=Mus musculus GN=Vangl2 PE=1 SV=3	STDGASRFYNVGHLSIQR					46.77	25	0.9999	2	2006.99	670.005	3	-0.00183	-0.909	253	270
GFP-Vang-like protein 2 Fusion Construct OS=Mus musculus GN=Vangl2 PE=1 SV=3	FYNVGH					31.76	25	0.9984	1	735.334	368.674	2	-0.00124	-1.68	260	265
GFP-Vang-like protein 2 Fusion Construct OS=Mus musculus GN=Vangl2 PE=1 SV=3	FYNVGHLSIQR					52.94	25	0.9999	2	1332.69	667.355	2	-0.00042	-0.315	260	270
GFP-Vang-like protein 2 Fusion Construct OS=Mus musculus GN=Vangl2 PE=1 SV=3	FYNVGHLSIQR					38.34	25	0.9999	2	1332.69	445.239	3	-0.000135	-0.101	260	270
GFP-Vang-like protein 2 Fusion Construct OS=Mus musculus GN=Vangl2 PE=1 SV=3	FYNVGHLSIQR					75.17	25	0.9968	2	1332.69	667.355	2	0.0002	0.15	260	270
GFP-Vang-like protein 2 Fusion Construct OS=Mus musculus GN=Vangl2 PE=1 SV=3	FYNVGHLSIQR					52.94	25	0.9611	2	1332.69	667.355	2	-0.00042	-0.315	260	270
GFP-Vang-like protein 2 Fusion Construct OS=Mus musculus GN=Vangl2 PE=1 SV=3	FYNVGHLSIQR					61.16	25	0.9999	2	1332.69	667.351	2	-0.0075	-5.62	260	270
GFP-Vang-like protein 2 Fusion Construct OS=Mus musculus GN=Vangl2 PE=1 SV=3	FYNVGHLSIQR					44.58	25	0.9962	2	1332.69	445.239	3	-0.00113	-0.844	260	270
GFP-Vang-like protein 2 Fusion Construct OS=Mus musculus GN=Vangl2 PE=1 SV=3	FYNVGHLSIQR					59.08	25	1	2	1332.69	667.355	2	0.00118	0.885	260	270
GFP-Vang-like protein 2 Fusion Construct OS=Mus musculus GN=Vangl2 PE=1 SV=3	FYNVGHLSIQR					34.01	25	0.9372	2	1332.69	445.239	3	-0.0014	-1.05	260	270
GFP-Vang-like protein 2 Fusion Construct OS=Mus musculus GN=Vangl2 PE=1 SV=3	FYNVGHLSIQR					61.16	25	0.9676	2	1332.69	667.351	2	-0.0075	-5.62	260	270
GFP-Vang-like protein 2 Fusion Construct OS=Mus musculus GN=Vangl2 PE=1 SV=3	FYNVGHLSIQR					59.08	25	0.9967	2	1332.69	667.355	2	0.00118	0.885	260	270
GFP-Vang-like protein 2 Fusion Construct OS=Mus musculus GN=Vangl2 PE=1 SV=3	FYNVGH					31.76	25	0.9989	1	735.334	368.674	2	-0.00124	-1.68	260	265
GFP-Vang-like protein 2 Fusion Construct OS=Mus musculus GN=Vangl2 PE=1 SV=3	FYNVGHLSIQR					34.01	25	0.9997	2	1332.69	445.239	3	-0.0014	-1.05	260	270
GFP-Vang-like protein 2 Fusion Construct OS=Mus musculus GN=Vangl2 PE=1 SV=3	FYNVGH					32.35	25	0.9944	1	735.334	368.674	2	-0.0022	-2.99	260	265
GFP-Vang-like protein 2 Fusion Construct OS=Mus musculus GN=Vangl2 PE=1 SV=3	FYNVGH					32.35	25	0.9948	1	735.334	368.674	2	-0.0022	-2.99	260	265
GFP-Vang-like protein 2 Fusion Construct OS=Mus musculus GN=Vangl2 PE=1 SV=3	FYNVGHLSIQR					38.34	25	0.9384	2	1332.69	445.239	3	-0.000135	-0.101	260	270
GFP-Vang-like protein 2 Fusion Construct OS=Mus musculus GN=Vangl2 PE=1 SV=3	FYNVGHLSIQR					45.8	25	1	2	1332.69	445.239	3	-0.00176	-1.32	260	270
GFP-Vang-like protein 2 Fusion Construct OS=Mus musculus GN=Vangl2 PE=1 SV=3	FYNVGHLSIQR					75.26	25	1	2	1332.69	667.354	2	-0.0009	-0.675	260	270
GFP-Vang-like protein 2 Fusion Construct OS=Mus musculus GN=Vangl2 PE=1 SV=3	FYNVGHLSIQR					34.01	25	0.9982	2	1332.69	445.239	3	-0.0014	-1.05	260	270
GFP-Vang-like protein 2 Fusion Construct OS=Mus musculus GN=Vangl2 PE=1 SV=3	FYNVGHLSIQR					75.26	25	0.9997	2	1332.69	667.354	2	-0.0009	-0.675	260	270
GFP-Vang-like protein 2 Fusion Construct OS=Mus musculus GN=Vangl2 PE=1 SV=3	FYNVGHLSIQR					59.08	25	1	2	1332.69	667.355	2	0.00118	0.885	260	270
GFP-Vang-like protein 2 Fusion Construct OS=Mus musculus GN=Vangl2 PE=1 SV=3	FYNVGHLSIQR					75.26	25	1	2	1332.69	667.354	2	-0.0009	-0.675	260	270
GFP-Vang-like protein 2 Fusion Construct OS=Mus musculus GN=Vangl2 PE=1 SV=3	FYNVGHLSIQR					45.8	25	0.9998	2	1332.69	445.239	3	-0.00176	-1.32	260	270
GFP-Vang-like protein 2 Fusion Construct OS=Mus musculus GN=Vangl2 PE=1 SV=3	FYNVGHLSIQR					45.8	25	0.999	2	1332.69	445.239	3	-0.00176	-1.32	260	270
GFP-Vang-like protein 2 Fusion Construct OS=Mus musculus GN=Vangl2 PE=1 SV=3	VAVWILEK					48.3	25	1	2	956.57	479.292	2	-0.00074	-0.773	271	278
GFP-Vang-like protein 2 Fusion Construct OS=Mus musculus GN=Vangl2 PE=1 SV=3	VAVWILEK					43.75	25	0.9158	2	956.57	479.292	2	-0.00118	-1.23	271	278
GFP-Vang-like protein 2 Fusion Construct OS=Mus musculus GN=Vangl2 PE=1 SV=3	VAVWILEK					43.75	25	0.9996	2	956.57	479.292	2	-0.00118	-1.23	271	278
GFP-Vang-like protein 2 Fusion Construct OS=Mus musculus GN=Vangl2 PE=1 SV=3	VAVWILEK					48.3	25	1	2	956.57	479.292	2	-0.00074	-0.773	271	278
GFP-Vang-like protein 2 Fusion Construct OS=Mus musculus GN=Vangl2 PE=1 SV=3	VAVWILEK					47.79	25	0.98	2	956.57	479.293	2	0.00048	0.501	271	278
GFP-Vang-like protein 2 Fusion Construct OS=Mus musculus GN=Vangl2 PE=1 SV=3	VAVWILEK					48.3	25	0.99	2	956.57	479.292	2	-0.00074	-0.773	271	278
GFP-Vang-like protein 2 Fusion Construct OS=Mus musculus GN=Vangl2 PE=1 SV=3	VAVWILEK					52.67	25	1	2	956.57	479.292	2	-0.00094	-0.982	271	278
GFP-Vang-like protein 2 Fusion Construct OS=Mus musculus GN=Vangl2 PE=1 SV=3	VAVWILEK					52.67	25	0.9981	2	956.57	479.292	2	-0.00094	-0.982	271	278
GFP-Vang-like protein 2 Fusion Construct OS=Mus musculus GN=Vangl2 PE=1 SV=3	VAVWILEK					52.67	25	1	2	956.57	479.292	2	-0.00094	-0.982	271	278
GFP-Vang-like protein 2 Fusion Construct OS=Mus musculus GN=Vangl2 PE=1 SV=3	YYHDFPVYNPALLNLPK					18.99	25	0.9595	2	2063.05	688.692	3	0.000245	0.119	279	295
GFP-Vang-like protein 2 Fusion Construct OS=Mus musculus GN=Vangl2 PE=1 SV=3	YYHDFPVYNPALLNLPK					40.11	25	0.9448	2	2063.05	688.692	3	0.000425	0.206	279	295
GFP-Vang-like protein 2 Fusion Construct OS=Mus musculus GN=Vangl2 PE=1 SV=3	YYHDFPVYNPA					47.53	25	1	1	1384.61	693.312	2	-0.00076	-0.548	279	289
GFP-Vang-like protein 2 Fusion Construct OS=Mus musculus GN=Vangl2 PE=1 SV=3	YYHDFPVYNPALLNLPK					39.51	25	1	2	2063.05	688.692	3	0.00207	1.01	279	295
GFP-Vang-like protein 2 Fusion Construct OS=Mus musculus GN=Vangl2 PE=1 SV=3	YYHDFPVYNPALLNLPK					68.51	25	1	2	2063.05	1032.53	2	-0.00052	-0.252	279	295
GFP-Vang-like protein 2 Fusion Construct OS=Mus musculus GN=Vangl2 PE=1 SV=3	YYHDFPVYNPA					37.46	25	0.9997	1	1384.61	693.312	2	0.0001	0.0722	279	289
GFP-Vang-like protein 2 Fusion Construct OS=Mus musculus GN=Vangl2 PE=1 SV=3	YYHDFPVYnPALLNLPkSVLAk	N9 Deamidated, K17 Methyl, K22 Acetyl	87%, 100%, 100%	8.09, 1,000.00, 56.73	46.48	39.91	25	0.9978	2	2618.38	873.805	3	0.0133	5.06	279	300
GFP-Vang-like protein 2 Fusion Construct OS=Mus musculus GN=Vangl2 PE=1 SV=3	YYHDFPVYNPALLNLPK					45.64	25	0.999	2	2063.05	688.692	3	0.00189	0.918	279	295
GFP-Vang-like protein 2 Fusion Construct OS=Mus musculus GN=Vangl2 PE=1 SV=3	YYHDFPVYNPALLNLPK					45.64	25	0.9999	2	2063.05	688.692	3	0.00189	0.918	279	295
GFP-Vang-like protein 2 Fusion Construct OS=Mus musculus GN=Vangl2 PE=1 SV=3	YYHDFPVYNPALLNLPK					43.31	25	0.9954	2	2063.05	688.693	3	0.0039	1.89	279	295
GFP-Vang-like protein 2 Fusion Construct OS=Mus musculus GN=Vangl2 PE=1 SV=3	YYHDFPVYNPALLNLPK					68.51	25	0.9996	2	2063.05	1032.53	2	-0.00052	-0.252	279	295
GFP-Vang-like protein 2 Fusion Construct OS=Mus musculus GN=Vangl2 PE=1 SV=3	YYHDFPVYnPALLnLPkSVLAk	N9 Deamidated, N14 Deamidated, K17 Methyl, K22 Acetyl	100%, 100%, 100%, 100%	1,000.00, 1,000.00, 1,000.00, 81.70	74.44	52.75	25	0.9999	2	2619.4	874.139	3	-0.00482	-1.84	279	300
GFP-Vang-like protein 2 Fusion Construct OS=Mus musculus GN=Vangl2 PE=1 SV=3	YYHDFPVYNPALLNLPK					20.28	25	0.9008	2	2063.05	688.693	3	0.00336	1.63	279	295
GFP-Vang-like protein 2 Fusion Construct OS=Mus musculus GN=Vangl2 PE=1 SV=3	YYHDFPVYnPALLNLPkSVLAk	N9 Deamidated, K17 Methyl, K22 Acetyl	96%, 100%, 100%	9.05, 1,000.00, 33.54	26.67	22.98	25	0.9001	2	2618.38	655.605	4	0.0083	3.17	279	300
GFP-Vang-like protein 2 Fusion Construct OS=Mus musculus GN=Vangl2 PE=1 SV=3	YYHDFPVYNPALLNLPK					68.67	25	0.9983	2	2063.05	1032.54	2	0.00484	2.34	279	295
GFP-Vang-like protein 2 Fusion Construct OS=Mus musculus GN=Vangl2 PE=1 SV=3	YYHDFPVYNPALLNLPK					68.57	25	0.9959	2	2063.05	1032.53	2	-0.00126	-0.61	279	295
GFP-Vang-like protein 2 Fusion Construct OS=Mus musculus GN=Vangl2 PE=1 SV=3	YYHDFPVYNPALLNLPK					45.64	25	1	2	2063.05	688.692	3	0.00189	0.918	279	295
GFP-Vang-like protein 2 Fusion Construct OS=Mus musculus GN=Vangl2 PE=1 SV=3	yYHDFPVYnPALLnLPkSVLAKKVSGFk	Y1 Phospho, N9 Deamidated, N14 Deamidated, K17 Acetyl, K28 Acetyl	79%, 100%, 100%, 97%, 42%	8.63, 1,000.00, 1,000.00, 18.19, 3.24	10.25	19.78	25	0.9616	2	3373.7	844.437	4	0.0111	3.3	279	306
GFP-Vang-like protein 2 Fusion Construct OS=Mus musculus GN=Vangl2 PE=1 SV=3	YYHDFPVYNPALLnLPkSVLAk	N14 Deamidated, K17 Acetyl, K22 Methyl	91%, 100%, 100%	9.94, 99.73, 1,000.00	59.55	36.31	25	0.9984	2	2618.38	873.804	3	0.0107	4.09	279	300
GFP-Vang-like protein 2 Fusion Construct OS=Mus musculus GN=Vangl2 PE=1 SV=3	YYHDFPVYNPALLNLPK					39.51	25	0.9997	2	2063.05	688.692	3	0.00207	1.01	279	295
GFP-Vang-like protein 2 Fusion Construct OS=Mus musculus GN=Vangl2 PE=1 SV=3	YYHDFPVYNPALLNLPK					68.67	25	1	2	2063.05	1032.54	2	0.00484	2.34	279	295
GFP-Vang-like protein 2 Fusion Construct OS=Mus musculus GN=Vangl2 PE=1 SV=3	YYHDFPVYNPALLNLPK					68.51	25	1	2	2063.05	1032.53	2	-0.00052	-0.252	279	295
GFP-Vang-like protein 2 Fusion Construct OS=Mus musculus GN=Vangl2 PE=1 SV=3	YYHDFPVYNPALLNLPK					39.51	25	0.9634	2	2063.05	688.692	3	0.00207	1.01	279	295
GFP-Vang-like protein 2 Fusion Construct OS=Mus musculus GN=Vangl2 PE=1 SV=3	YYHDFPVYNPA					42.54	25	0.9995	1	1384.61	693.312	2	-0.00088	-0.635	279	289
GFP-Vang-like protein 2 Fusion Construct OS=Mus musculus GN=Vangl2 PE=1 SV=3	YYHDFPVYNPALLNLPK					68.67	25	1	2	2063.05	1032.54	2	0.00484	2.34	279	295
GFP-Vang-like protein 2 Fusion Construct OS=Mus musculus GN=Vangl2 PE=1 SV=3	YYHDFPVYNPALLNLPK					40.11	25	1	2	2063.05	688.692	3	0.000425	0.206	279	295
GFP-Vang-like protein 2 Fusion Construct OS=Mus musculus GN=Vangl2 PE=1 SV=3	YYHDFPVYNPA					37.46	25	0.9995	1	1384.61	693.312	2	0.0001	0.0722	279	289
GFP-Vang-like protein 2 Fusion Construct OS=Mus musculus GN=Vangl2 PE=1 SV=3	YYHDFPVYNPA					47.53	25	1	1	1384.61	693.312	2	-0.00076	-0.548	279	289
GFP-Vang-like protein 2 Fusion Construct OS=Mus musculus GN=Vangl2 PE=1 SV=3	YYHDFPVYNPALLNLPK					36.58	25	0.9975	2	2063.05	1032.53	2	0.00142	0.688	279	295
GFP-Vang-like protein 2 Fusion Construct OS=Mus musculus GN=Vangl2 PE=1 SV=3	YYHDFPVYNPALLNLPK					20.28	25	0.9618	2	2063.05	688.693	3	0.00336	1.63	279	295
GFP-Vang-like protein 2 Fusion Construct OS=Mus musculus GN=Vangl2 PE=1 SV=3	FPVYNPALLNLPK					54.21	25	1	1	1484.84	743.426	2	-0.00262	-1.76	283	295
GFP-Vang-like protein 2 Fusion Construct OS=Mus musculus GN=Vangl2 PE=1 SV=3	FPVYNPALLNLPK					50.2	25	1	1	1484.84	743.43	2	0.00434	2.92	283	295
GFP-Vang-like protein 2 Fusion Construct OS=Mus musculus GN=Vangl2 PE=1 SV=3	FPVYNPALLNLPK					50.2	25	1	1	1484.84	743.43	2	0.00434	2.92	283	295
GFP-Vang-like protein 2 Fusion Construct OS=Mus musculus GN=Vangl2 PE=1 SV=3	FPVYNPALLNLPK					54.21	25	1	1	1484.84	743.426	2	-0.00262	-1.76	283	295
GFP-Vang-like protein 2 Fusion Construct OS=Mus musculus GN=Vangl2 PE=1 SV=3	PALLNLPK					36.38	25	0.9994	1	864.543	433.278	2	-0.00272	-3.14	288	295
GFP-Vang-like protein 2 Fusion Construct OS=Mus musculus GN=Vangl2 PE=1 SV=3	PALLNLPK					36.38	25	0.9993	1	864.543	433.278	2	-0.00272	-3.14	288	295
GFP-Vang-like protein 2 Fusion Construct OS=Mus musculus GN=Vangl2 PE=1 SV=3	PALLNLPK					28.76	25	0.9833	1	864.543	433.278	2	-0.0023	-2.66	288	295
GFP-Vang-like protein 2 Fusion Construct OS=Mus musculus GN=Vangl2 PE=1 SV=3	PALLNLPK					28.76	25	0.9812	1	864.543	433.278	2	-0.0023	-2.66	288	295
GFP-Vang-like protein 2 Fusion Construct OS=Mus musculus GN=Vangl2 PE=1 SV=3	LLNLPK					31.32	25	0.9864	1	696.454	349.234	2	-0.00176	-2.52	290	295
GFP-Vang-like protein 2 Fusion Construct OS=Mus musculus GN=Vangl2 PE=1 SV=3	nLPksVLAkK	N1 Deamidated, K4 Acetyl, S5 Phospho, K9 Methyl	100%, 78%, 100%, 64%	1,000.00, 5.67, 1,000.00, 2.51	17.73	25.09	25	0.9357	1	1233.67	412.231	3	-0.00377	-3.05	292	301
GFP-Vang-like protein 2 Fusion Construct OS=Mus musculus GN=Vangl2 PE=1 SV=3	KVSGFKVYSLGEENSTNNSTGQSR					88.04	25	1	2	2588.25	863.757	3	0.00202	0.782	301	324
GFP-Vang-like protein 2 Fusion Construct OS=Mus musculus GN=Vangl2 PE=1 SV=3	KVSGFKVYSLGEENSTNNSTGQSR					82.77	25	0.9999	2	2588.25	863.756	3	-0.00146	-0.562	301	324
GFP-Vang-like protein 2 Fusion Construct OS=Mus musculus GN=Vangl2 PE=1 SV=3	KVSGFKVYSLGEENSTNNSTGQSR					34.56	25	0.9958	2	2588.25	648.071	4	0.00743	2.87	301	324
GFP-Vang-like protein 2 Fusion Construct OS=Mus musculus GN=Vangl2 PE=1 SV=3	KVSGFKVYSLGEENSTNNSTGQSR					91.48	25	0.9959	2	2588.25	863.757	3	0.000555	0.214	301	324
GFP-Vang-like protein 2 Fusion Construct OS=Mus musculus GN=Vangl2 PE=1 SV=3	KVSGFKVysLGEENsTNNSTGQSR	Y8 Phospho, S9 Phospho, S15 Phospho	49%, 37%, 41%	3.42, 1.54, 2.19	7.09	26.55	25	0.9891	2	2828.15	708.043	4	-0.00532	-1.88	301	324
GFP-Vang-like protein 2 Fusion Construct OS=Mus musculus GN=Vangl2 PE=1 SV=3	KVSGFKVYSLGEENSTNNSTGQSR					88.04	25	1	2	2588.25	863.757	3	0.00202	0.782	301	324
GFP-Vang-like protein 2 Fusion Construct OS=Mus musculus GN=Vangl2 PE=1 SV=3	KVSGFKVYSLGEENSTNNSTGQSR					34.56	25	0.9999	2	2588.25	648.071	4	0.00743	2.87	301	324
GFP-Vang-like protein 2 Fusion Construct OS=Mus musculus GN=Vangl2 PE=1 SV=3	KVSGFKVYSLGEEnSTNNSTGQSR	N14 Deamidated	0.22	7.81	27.24	34.18	25	0.9999	2	2589.23	864.085	3	-0.000181	-0.0699	301	324
GFP-Vang-like protein 2 Fusion Construct OS=Mus musculus GN=Vangl2 PE=1 SV=3	KVSGFKVYSLGEENSTNNSTGQSR					91.48	25	1	2	2588.25	863.757	3	0.000555	0.214	301	324
GFP-Vang-like protein 2 Fusion Construct OS=Mus musculus GN=Vangl2 PE=1 SV=3	KVSGFKVYSLGEENSTNNSTGQSR					91.48	25	1	2	2588.25	863.757	3	0.000555	0.214	301	324
GFP-Vang-like protein 2 Fusion Construct OS=Mus musculus GN=Vangl2 PE=1 SV=3	KVSGFKVYSLGEENSTNNSTGQSR					34.56	25	0.9908	2	2588.25	648.071	4	0.00743	2.87	301	324
GFP-Vang-like protein 2 Fusion Construct OS=Mus musculus GN=Vangl2 PE=1 SV=3	KVSGFKVysLGEENsTNNSTGQSR	Y8 Phospho, S9 Phospho, S15 Phospho	49%, 37%, 41%	3.42, 1.54, 2.19	7.09	26.55	25	0.9497	2	2828.15	708.043	4	-0.00532	-1.88	301	324
GFP-Vang-like protein 2 Fusion Construct OS=Mus musculus GN=Vangl2 PE=1 SV=3	KVSGFKVYSLGEENSTNNSTGQSR					85.32	25	0.9999	2	2588.25	863.758	3	0.00238	0.921	301	324
GFP-Vang-like protein 2 Fusion Construct OS=Mus musculus GN=Vangl2 PE=1 SV=3	KVSGFKVYSLGEENSTNNSTGQSR					88.04	25	1	2	2588.25	863.757	3	0.00202	0.782	301	324
GFP-Vang-like protein 2 Fusion Construct OS=Mus musculus GN=Vangl2 PE=1 SV=3	KVSGFKVysLGEENsTNNSTGQSR	Y8 Phospho, S9 Phospho, S15 Phospho	49%, 37%, 41%	3.42, 1.54, 2.19	7.09	26.55	25	0.994	2	2828.15	708.043	4	-0.00532	-1.88	301	324
GFP-Vang-like protein 2 Fusion Construct OS=Mus musculus GN=Vangl2 PE=1 SV=3	KVSGFKVYSLGEEnSTNNSTGQSR	N14 Deamidated	0.22	7.81	27.24	34.18	25	0.9969	2	2589.23	864.085	3	-0.000181	-0.0699	301	324
GFP-Vang-like protein 2 Fusion Construct OS=Mus musculus GN=Vangl2 PE=1 SV=3	VSGFKVYSLGEENSTNNSTGQSR					68.84	25	1	2	2460.15	821.06	3	0.00428	1.74	302	324
GFP-Vang-like protein 2 Fusion Construct OS=Mus musculus GN=Vangl2 PE=1 SV=3	VSGFKVYSLGEENSTNNSTGQSR					68.84	25	1	2	2460.15	821.06	3	0.00428	1.74	302	324
GFP-Vang-like protein 2 Fusion Construct OS=Mus musculus GN=Vangl2 PE=1 SV=3	VSGFKVYSLGEENSTNNSTGQSR					67.45	25	0.9997	2	2460.15	821.062	3	0.0107	4.35	302	324
GFP-Vang-like protein 2 Fusion Construct OS=Mus musculus GN=Vangl2 PE=1 SV=3	VSGFKVYSLGEENSTNNSTGQSR					68.84	25	0.9918	2	2460.15	821.06	3	0.00428	1.74	302	324
GFP-Vang-like protein 2 Fusion Construct OS=Mus musculus GN=Vangl2 PE=1 SV=3	VSGFKVYSLGEENSTNNSTGQSR					72.79	25	1	2	2460.15	821.061	3	0.00722	2.94	302	324
GFP-Vang-like protein 2 Fusion Construct OS=Mus musculus GN=Vangl2 PE=1 SV=3	VSGFKVYSLGEENSTNNSTGQSR					72.79	25	1	2	2460.15	821.061	3	0.00722	2.94	302	324
GFP-Vang-like protein 2 Fusion Construct OS=Mus musculus GN=Vangl2 PE=1 SV=3	VsGFkVySLGEEnSTnNStGQsRAVIAAAARR	S2 Phospho, K5 Acetyl, Y7 Phospho, N13 Deamidated, N16 Deamidated, T19 Phospho, S22 Phospho	35%, 55%, 36%, 50%, 50%, 82%, 53%	0.55, 0.86, 0.77, 0.00, 0.00, 8.68, 3.34	1.51	16.92	25	0.8952	2	3703.54	926.888	4	-0.0131	-3.55	302	333
GFP-Vang-like protein 2 Fusion Construct OS=Mus musculus GN=Vangl2 PE=1 SV=3	VSGFKVYSLGEENSTNNSTGQSR					72.79	25	1	2	2460.15	821.061	3	0.00722	2.94	302	324
GFP-Vang-like protein 2 Fusion Construct OS=Mus musculus GN=Vangl2 PE=1 SV=3	VYSLGEENSTnNSTGQSR	N11 Deamidated	0.25	0	132.77	134.8	25	1	2	1942.85	972.434	2	0.002	1.03	307	324
GFP-Vang-like protein 2 Fusion Construct OS=Mus musculus GN=Vangl2 PE=1 SV=3	VYSLGEENSTnNSTGqSR	N11 Deamidated, Q16 Deamidated	50%, 50%	0.00, 0.00	113.56	99.75	25	1	2	1943.83	972.925	2	0.000648	0.333	307	324
GFP-Vang-like protein 2 Fusion Construct OS=Mus musculus GN=Vangl2 PE=1 SV=3	VYSLGEENSTnNSTGQSR	N11 Deamidated	0.87	11.59	74.5	58.12	25	1	2	1942.85	648.624	3	-0.00105	-0.541	307	324
GFP-Vang-like protein 2 Fusion Construct OS=Mus musculus GN=Vangl2 PE=1 SV=3	VYSLGEENSTnnSTGQSR	N11 Deamidated, N12 Deamidated	77%, 22%	7.33, 0.00	40.42	36.55	25	0.9948	2	1943.83	648.956	3	0.00955	4.91	307	324
GFP-Vang-like protein 2 Fusion Construct OS=Mus musculus GN=Vangl2 PE=1 SV=3	VYSLGEENSTNNSTGQSR					136.1	25	1	2	1941.87	971.942	2	0.00202	1.04	307	324
GFP-Vang-like protein 2 Fusion Construct OS=Mus musculus GN=Vangl2 PE=1 SV=3	VYSLGEENStNNSTGQSR	T10 Phospho	0.36	7.76	49.41	45.97	25	0.9952	2	2021.83	1011.92	2	-0.00325	-1.61	307	324
GFP-Vang-like protein 2 Fusion Construct OS=Mus musculus GN=Vangl2 PE=1 SV=3	VYSLGEENStNNSTGQSR	T10 Phospho	0.9	10.38	72.79	50.5	25	1	2	2021.83	1011.92	2	-0.00521	-2.58	307	324
GFP-Vang-like protein 2 Fusion Construct OS=Mus musculus GN=Vangl2 PE=1 SV=3	VYSLGEENStNNSTGQSR	T10 Phospho	0.36	7.76	49.41	45.97	25	1	2	2021.83	1011.92	2	-0.00325	-1.61	307	324
GFP-Vang-like protein 2 Fusion Construct OS=Mus musculus GN=Vangl2 PE=1 SV=3	VYSLGEENSTNNSTGQSR					44.27	25	0.9999	2	1941.87	648.297	3	0.000585	0.301	307	324
GFP-Vang-like protein 2 Fusion Construct OS=Mus musculus GN=Vangl2 PE=1 SV=3	VYSLGEENSTNNSTGQSR					45.8	25	0.999	2	1941.87	648.297	3	-0.000315	-0.162	307	324
GFP-Vang-like protein 2 Fusion Construct OS=Mus musculus GN=Vangl2 PE=1 SV=3	VYSLGEENSTNNSTGqSR	Q16 Deamidated	0.01	0	152.47	129	25	1	2	1942.85	972.435	2	0.00456	2.35	307	324
GFP-Vang-like protein 2 Fusion Construct OS=Mus musculus GN=Vangl2 PE=1 SV=3	VYSLGEENSTNNSTGQSR					122.2	25	1	2	1941.87	971.942	2	0.0025	1.29	307	324
GFP-Vang-like protein 2 Fusion Construct OS=Mus musculus GN=Vangl2 PE=1 SV=3	VYSLGEENSTNNSTGqSR	Q16 Deamidated	0.01	0	152.47	129	25	1	2	1942.85	972.435	2	0.00456	2.35	307	324
GFP-Vang-like protein 2 Fusion Construct OS=Mus musculus GN=Vangl2 PE=1 SV=3	VYSLGEENStNNSTGQSR	T10 Phospho	0.36	7.76	49.41	45.97	25	1	2	2021.83	1011.92	2	-0.00325	-1.61	307	324
GFP-Vang-like protein 2 Fusion Construct OS=Mus musculus GN=Vangl2 PE=1 SV=3	VYSLGEENSTNNSTGQSR					136.1	25	1	2	1941.87	971.942	2	0.00202	1.04	307	324
GFP-Vang-like protein 2 Fusion Construct OS=Mus musculus GN=Vangl2 PE=1 SV=3	VYSLGEENSTNNSTGQSR					44.27	25	1	2	1941.87	648.297	3	0.000585	0.301	307	324
GFP-Vang-like protein 2 Fusion Construct OS=Mus musculus GN=Vangl2 PE=1 SV=3	VYSLGEENSTNNSTGQSR					122.2	25	0.9998	2	1941.87	971.942	2	0.0025	1.29	307	324
GFP-Vang-like protein 2 Fusion Construct OS=Mus musculus GN=Vangl2 PE=1 SV=3	VYsLGEENSTNNSTGQSR	S3 Phospho	0.98	16.2	53.3	25.91	25	0.9901	2	2021.83	1011.93	2	0.00321	1.59	307	324
GFP-Vang-like protein 2 Fusion Construct OS=Mus musculus GN=Vangl2 PE=1 SV=3	VYSLGEENSTNnSTGQSR	N12 Deamidated	0.28	0	15.56	29.67	25	0.9987	2	1942.85	648.625	3	-0.000151	-0.0777	307	324
GFP-Vang-like protein 2 Fusion Construct OS=Mus musculus GN=Vangl2 PE=1 SV=3	VYSLGEENSTNNSTGQSR					44.27	25	0.9746	2	1941.87	648.297	3	0.000585	0.301	307	324
GFP-Vang-like protein 2 Fusion Construct OS=Mus musculus GN=Vangl2 PE=1 SV=3	VYSLGEENStNNSTGQSR	T10 Phospho	0.9	10.38	72.79	50.5	25	1	2	2021.83	1011.92	2	-0.00521	-2.58	307	324
GFP-Vang-like protein 2 Fusion Construct OS=Mus musculus GN=Vangl2 PE=1 SV=3	VYSLGEENSTNNSTGQSR					45.8	25	1	2	1941.87	648.297	3	-0.000315	-0.162	307	324
GFP-Vang-like protein 2 Fusion Construct OS=Mus musculus GN=Vangl2 PE=1 SV=3	VYSLGEENSTNnSTGQSR	N12 Deamidated	0.25	0	79.73	93.91	25	1	2	1942.85	972.434	2	0.00236	1.22	307	324
GFP-Vang-like protein 2 Fusion Construct OS=Mus musculus GN=Vangl2 PE=1 SV=3	VYSLGEENSTNNSTGQSR					76.92	25	1	2	1941.87	648.297	3	0.00133	0.687	307	324
GFP-Vang-like protein 2 Fusion Construct OS=Mus musculus GN=Vangl2 PE=1 SV=3	VYSLGEENSTN					35.48	25	0.999	1	1211.53	606.774	2	0.00126	1.04	307	317
GFP-Vang-like protein 2 Fusion Construct OS=Mus musculus GN=Vangl2 PE=1 SV=3	VYSLGEENSTNNSTGQSR					133.4	25	0.9678	2	1941.87	971.941	2	0.00018	0.0926	307	324
GFP-Vang-like protein 2 Fusion Construct OS=Mus musculus GN=Vangl2 PE=1 SV=3	VYSLGEENSTNnSTGqSR	N12 Deamidated, Q16 Deamidated	34%, 34%	0.00, 0.00	130.66	125.5	25	1	2	1943.83	972.928	2	0.00639	3.28	307	324
GFP-Vang-like protein 2 Fusion Construct OS=Mus musculus GN=Vangl2 PE=1 SV=3	VYSLGEENSTNNSTGQSR					72.67	25	0.9966	2	1941.87	971.943	2	0.00458	2.36	307	324
GFP-Vang-like protein 2 Fusion Construct OS=Mus musculus GN=Vangl2 PE=1 SV=3	VYSLGEENSTN					49.84	25	1	1	1211.53	606.774	2	0.00274	2.26	307	317
GFP-Vang-like protein 2 Fusion Construct OS=Mus musculus GN=Vangl2 PE=1 SV=3	VYSLGEENSTNNSTGQSR					133.4	25	1	2	1941.87	971.941	2	0.00018	0.0926	307	324
GFP-Vang-like protein 2 Fusion Construct OS=Mus musculus GN=Vangl2 PE=1 SV=3	VYSLGEENSTNNSTGQSR					76.92	25	0.9597	2	1941.87	648.297	3	0.00133	0.687	307	324
GFP-Vang-like protein 2 Fusion Construct OS=Mus musculus GN=Vangl2 PE=1 SV=3	VYSLGEENSTNN					53.82	25	1	1	1325.57	663.793	2	-0.00368	-2.77	307	318
GFP-Vang-like protein 2 Fusion Construct OS=Mus musculus GN=Vangl2 PE=1 SV=3	VYSLGEENSTNNSTGQSR					135.6	25	0.9993	2	1941.87	971.942	2	0.00226	1.16	307	324
GFP-Vang-like protein 2 Fusion Construct OS=Mus musculus GN=Vangl2 PE=1 SV=3	VYSLGEENSTnNSTGqSR	N11 Deamidated, Q16 Deamidated	50%, 50%	0.00, 0.00	113.56	99.75	25	1	2	1943.83	972.925	2	0.000648	0.333	307	324
GFP-Vang-like protein 2 Fusion Construct OS=Mus musculus GN=Vangl2 PE=1 SV=3	VYSLGEENSTN					35.48	25	0.9994	1	1211.53	606.774	2	0.00126	1.04	307	317
GFP-Vang-like protein 2 Fusion Construct OS=Mus musculus GN=Vangl2 PE=1 SV=3	VYsLGEENSTNNSTGQSR	S3 Phospho	0.98	16.2	53.3	25.91	25	0.9893	2	2021.83	1011.93	2	0.00321	1.59	307	324
GFP-Vang-like protein 2 Fusion Construct OS=Mus musculus GN=Vangl2 PE=1 SV=3	VYSLGEENSTnNSTGQSR	N11 Deamidated	0.87	11.59	74.5	58.12	25	1	2	1942.85	648.624	3	-0.00105	-0.541	307	324
GFP-Vang-like protein 2 Fusion Construct OS=Mus musculus GN=Vangl2 PE=1 SV=3	VYSLGEENSTNnSTGqSR	N12 Deamidated, Q16 Deamidated	34%, 34%	0.00, 0.00	130.66	125.5	25	1	2	1943.83	972.928	2	0.00639	3.28	307	324
GFP-Vang-like protein 2 Fusion Construct OS=Mus musculus GN=Vangl2 PE=1 SV=3	VYSLGEENSTnNSTGQSR	N11 Deamidated	0.25	0	85.81	41.02	25	0.9998	2	1942.85	648.625	3	0.00261	1.34	307	324
GFP-Vang-like protein 2 Fusion Construct OS=Mus musculus GN=Vangl2 PE=1 SV=3	VYSLGEENSTNNSTGQSR					48.95	25	0.9979	2	1941.87	648.297	3	0.00133	0.687	307	324
GFP-Vang-like protein 2 Fusion Construct OS=Mus musculus GN=Vangl2 PE=1 SV=3	VYSLGEENStNNSTGQSR	T10 Phospho	0.9	10.38	72.79	50.5	25	0.9924	2	2021.83	1011.92	2	-0.00521	-2.58	307	324
GFP-Vang-like protein 2 Fusion Construct OS=Mus musculus GN=Vangl2 PE=1 SV=3	VYSLGEENSTNNSTGQSR					45.8	25	0.9998	2	1941.87	648.297	3	-0.000315	-0.162	307	324
GFP-Vang-like protein 2 Fusion Construct OS=Mus musculus GN=Vangl2 PE=1 SV=3	VYSLGEENSTNNSTGQSR					122.2	25	1	2	1941.87	971.942	2	0.0025	1.29	307	324
GFP-Vang-like protein 2 Fusion Construct OS=Mus musculus GN=Vangl2 PE=1 SV=3	VYSLGEENSTnnSTGQSR	N11 Deamidated, N12 Deamidated	77%, 22%	7.33, 0.00	40.42	36.55	25	0.9996	2	1943.83	648.956	3	0.00955	4.91	307	324
GFP-Vang-like protein 2 Fusion Construct OS=Mus musculus GN=Vangl2 PE=1 SV=3	VYSLGEENSTNN					53.82	25	1	1	1325.57	663.793	2	-0.00368	-2.77	307	318
GFP-Vang-like protein 2 Fusion Construct OS=Mus musculus GN=Vangl2 PE=1 SV=3	VYSLGEENSTnNSTGQSR	N11 Deamidated	0.25	0	132.77	134.8	25	1	2	1942.85	972.434	2	0.002	1.03	307	324
GFP-Vang-like protein 2 Fusion Construct OS=Mus musculus GN=Vangl2 PE=1 SV=3	VYSLGEENSTN					49.84	25	1	1	1211.53	606.774	2	0.00274	2.26	307	317
GFP-Vang-like protein 2 Fusion Construct OS=Mus musculus GN=Vangl2 PE=1 SV=3	VYSLGEENSTNNSTGQSR					136.1	25	1	2	1941.87	971.942	2	0.00202	1.04	307	324
GFP-Vang-like protein 2 Fusion Construct OS=Mus musculus GN=Vangl2 PE=1 SV=3	VYSLGEENSTnNSTGQSR	N11 Deamidated	0.25	0	85.81	41.02	25	1	2	1942.85	648.625	3	0.00261	1.34	307	324
GFP-Vang-like protein 2 Fusion Construct OS=Mus musculus GN=Vangl2 PE=1 SV=3	RRDNSHNEYYYEEAEHER					45.55	25	0.999	2	2396.02	600.01	4	-0.00945	-3.94	333	350
GFP-Vang-like protein 2 Fusion Construct OS=Mus musculus GN=Vangl2 PE=1 SV=3	RRDNSHNEYYYEEAEHER					51.44	25	1	2	2396.02	600.012	4	-0.00161	-0.672	333	350
GFP-Vang-like protein 2 Fusion Construct OS=Mus musculus GN=Vangl2 PE=1 SV=3	RRDNSHNEYYYEEAEHER					51.44	25	1	2	2396.02	600.012	4	-0.00161	-0.672	333	350
GFP-Vang-like protein 2 Fusion Construct OS=Mus musculus GN=Vangl2 PE=1 SV=3	RRDNSHNEYYYEEAEHER					51.44	25	0.9987	2	2396.02	600.012	4	-0.00161	-0.672	333	350
GFP-Vang-like protein 2 Fusion Construct OS=Mus musculus GN=Vangl2 PE=1 SV=3	RRDNSHNEYYYEEAEHER					40.32	25	0.9889	2	2396.02	600.012	4	-0.00041	-0.171	333	350
GFP-Vang-like protein 2 Fusion Construct OS=Mus musculus GN=Vangl2 PE=1 SV=3	RRDNSHNEYYYEEAEHER					45.55	25	1	2	2396.02	600.01	4	-0.00945	-3.94	333	350
GFP-Vang-like protein 2 Fusion Construct OS=Mus musculus GN=Vangl2 PE=1 SV=3	RRDNSHNEYYYEEAEHER					45.55	25	0.9995	2	2396.02	600.01	4	-0.00945	-3.94	333	350
GFP-Vang-like protein 2 Fusion Construct OS=Mus musculus GN=Vangl2 PE=1 SV=3	RDNSHNEYYYEEAEHER					75.59	25	0.9999	2	2239.92	747.646	3	0.000415	0.185	334	350
GFP-Vang-like protein 2 Fusion Construct OS=Mus musculus GN=Vangl2 PE=1 SV=3	RDNSHNEYYYEEAEHER					76.83	25	1	2	2239.92	747.646	3	0.000595	0.265	334	350
GFP-Vang-like protein 2 Fusion Construct OS=Mus musculus GN=Vangl2 PE=1 SV=3	RDNSHNEYYYEEAEHER					30.95	25	0.9963	2	2239.92	1120.97	2	0.00062	0.277	334	350
GFP-Vang-like protein 2 Fusion Construct OS=Mus musculus GN=Vangl2 PE=1 SV=3	RDNSHNEYYYEEAEHER					51.38	25	1	2	2239.92	560.987	4	8.99e-05	0.0401	334	350
GFP-Vang-like protein 2 Fusion Construct OS=Mus musculus GN=Vangl2 PE=1 SV=3	RDNSHNEYYYEEAEHER					69.87	25	1	2	2239.92	747.646	3	0.000415	0.185	334	350
GFP-Vang-like protein 2 Fusion Construct OS=Mus musculus GN=Vangl2 PE=1 SV=3	RDNSHNEYYYEEAEHER					40.01	25	0.9843	2	2239.92	1120.97	2	0.00696	3.11	334	350
GFP-Vang-like protein 2 Fusion Construct OS=Mus musculus GN=Vangl2 PE=1 SV=3	RDNSHNEYYYEEAEHER					51.38	25	0.9982	2	2239.92	560.987	4	8.99e-05	0.0401	334	350
GFP-Vang-like protein 2 Fusion Construct OS=Mus musculus GN=Vangl2 PE=1 SV=3	RDNSHNEYYYEEAEHER					76.83	25	0.9937	2	2239.92	747.646	3	0.000595	0.265	334	350
GFP-Vang-like protein 2 Fusion Construct OS=Mus musculus GN=Vangl2 PE=1 SV=3	RDNSHNEYYYEEAEHER					29.96	25	0.9988	2	2239.92	747.646	3	-0.000485	-0.216	334	350
GFP-Vang-like protein 2 Fusion Construct OS=Mus musculus GN=Vangl2 PE=1 SV=3	RDNSHnEYYYEEAEHER	N6 Deamidated	0.5	0	99	56.72	25	1	2	2240.9	747.974	3	-0.00122	-0.545	334	350
GFP-Vang-like protein 2 Fusion Construct OS=Mus musculus GN=Vangl2 PE=1 SV=3	RDNSHNEYYYEEAEHER					56.84	25	1	2	2239.92	560.986	4	-0.00207	-0.924	334	350
GFP-Vang-like protein 2 Fusion Construct OS=Mus musculus GN=Vangl2 PE=1 SV=3	RDNSHNEYYYEEAEHER					56.84	25	0.9999	2	2239.92	560.986	4	-0.00207	-0.924	334	350
GFP-Vang-like protein 2 Fusion Construct OS=Mus musculus GN=Vangl2 PE=1 SV=3	RDNSHNEYYYEEAEHER					40.01	25	0.9994	2	2239.92	1120.97	2	0.00696	3.11	334	350
GFP-Vang-like protein 2 Fusion Construct OS=Mus musculus GN=Vangl2 PE=1 SV=3	RDNSHNEYYYEEAEHER					40.98	25	0.9541	2	2239.92	560.986	4	-0.00087	-0.388	334	350
GFP-Vang-like protein 2 Fusion Construct OS=Mus musculus GN=Vangl2 PE=1 SV=3	RDNSHNEYYYEEAEHER					40.98	25	1	2	2239.92	560.986	4	-0.00087	-0.388	334	350
GFP-Vang-like protein 2 Fusion Construct OS=Mus musculus GN=Vangl2 PE=1 SV=3	RDNSHNEYYYEEAEHER					69.87	25	1	2	2239.92	747.646	3	0.000415	0.185	334	350
GFP-Vang-like protein 2 Fusion Construct OS=Mus musculus GN=Vangl2 PE=1 SV=3	RDNSHNEYYYEEAEHER					30.95	25	0.9971	2	2239.92	1120.97	2	0.00062	0.277	334	350
GFP-Vang-like protein 2 Fusion Construct OS=Mus musculus GN=Vangl2 PE=1 SV=3	RDNSHNEYYYEEAEHER					76.83	25	1	2	2239.92	747.646	3	0.000595	0.265	334	350
GFP-Vang-like protein 2 Fusion Construct OS=Mus musculus GN=Vangl2 PE=1 SV=3	RDNSHNEYYYEEAEHER					40.01	25	0.9996	2	2239.92	1120.97	2	0.00696	3.11	334	350
GFP-Vang-like protein 2 Fusion Construct OS=Mus musculus GN=Vangl2 PE=1 SV=3	RDNSHNEYYYEEAEHER					69.87	25	1	2	2239.92	747.646	3	0.000415	0.185	334	350
GFP-Vang-like protein 2 Fusion Construct OS=Mus musculus GN=Vangl2 PE=1 SV=3	RDNSHNEYYYEEAEHER					51.38	25	1	2	2239.92	560.987	4	8.99e-05	0.0401	334	350
GFP-Vang-like protein 2 Fusion Construct OS=Mus musculus GN=Vangl2 PE=1 SV=3	RDNSHNEYYYEEAEHER					56.84	25	0.9999	2	2239.92	560.986	4	-0.00207	-0.924	334	350
GFP-Vang-like protein 2 Fusion Construct OS=Mus musculus GN=Vangl2 PE=1 SV=3	RDNSHnEYYYEEAEHER	N6 Deamidated	0.5	0	99	56.72	25	1	2	2240.9	747.974	3	-0.00122	-0.545	334	350
GFP-Vang-like protein 2 Fusion Construct OS=Mus musculus GN=Vangl2 PE=1 SV=3	RDNSHNEYYYEEAEHER					60.11	25	0.9979	2	2239.92	560.987	4	0.00037	0.165	334	350
GFP-Vang-like protein 2 Fusion Construct OS=Mus musculus GN=Vangl2 PE=1 SV=3	DNSHNEYYYEEAEHER					96.84	25	1	2	2083.81	1042.92	2	0.0065	3.12	335	350
GFP-Vang-like protein 2 Fusion Construct OS=Mus musculus GN=Vangl2 PE=1 SV=3	DNSHNEYYYEEAEHER					37.88	25	0.9998	2	2083.81	521.961	4	-0.00061	-0.293	335	350
GFP-Vang-like protein 2 Fusion Construct OS=Mus musculus GN=Vangl2 PE=1 SV=3	DNSHNEYYYEEAEHER					94.97	25	0.9982	2	2083.81	1042.92	2	0.00186	0.892	335	350
GFP-Vang-like protein 2 Fusion Construct OS=Mus musculus GN=Vangl2 PE=1 SV=3	DNSHNEYYYEEAEHER					57.94	25	0.9862	2	2083.81	521.961	4	-0.00281	-1.35	335	350
GFP-Vang-like protein 2 Fusion Construct OS=Mus musculus GN=Vangl2 PE=1 SV=3	DNSHNEYYYEEAEHER					78.82	25	1	2	2083.81	695.612	3	-0.000455	-0.218	335	350
GFP-Vang-like protein 2 Fusion Construct OS=Mus musculus GN=Vangl2 PE=1 SV=3	DNSHnEYYYEEAEHER	N5 Deamidated	0.5	0	141.3	74.78	25	1	2	2084.8	695.94	3	-0.00248	-1.19	335	350
GFP-Vang-like protein 2 Fusion Construct OS=Mus musculus GN=Vangl2 PE=1 SV=3	DNSHNEYYYEEAEHER					76.01	25	0.9999	2	2083.81	695.613	3	0.000805	0.386	335	350
GFP-Vang-like protein 2 Fusion Construct OS=Mus musculus GN=Vangl2 PE=1 SV=3	DNSHNEYYYEEAEHER					51.55	25	0.9595	2	2083.81	695.613	3	-9.5e-05	-0.0456	335	350
GFP-Vang-like protein 2 Fusion Construct OS=Mus musculus GN=Vangl2 PE=1 SV=3	DNSHNEYYYEEAEHER					65.38	25	0.9678	2	2083.81	1042.92	2	0.0009	0.432	335	350
GFP-Vang-like protein 2 Fusion Construct OS=Mus musculus GN=Vangl2 PE=1 SV=3	DNSHNEYYYEEAEHER					96.84	25	0.9996	2	2083.81	1042.92	2	0.0065	3.12	335	350
GFP-Vang-like protein 2 Fusion Construct OS=Mus musculus GN=Vangl2 PE=1 SV=3	DNSHNEYYYEEAEHER					35.29	25	0.9812	2	2083.81	521.961	4	-0.00013	-0.0624	335	350
GFP-Vang-like protein 2 Fusion Construct OS=Mus musculus GN=Vangl2 PE=1 SV=3	DNSHnEYYYEEAEHER	N5 Deamidated	0.5	0	141.3	74.78	25	1	2	2084.8	695.94	3	-0.00248	-1.19	335	350
GFP-Vang-like protein 2 Fusion Construct OS=Mus musculus GN=Vangl2 PE=1 SV=3	DNSHNEYYYEEAEHER					79.8	25	1	2	2083.81	695.613	3	0.00191	0.919	335	350
GFP-Vang-like protein 2 Fusion Construct OS=Mus musculus GN=Vangl2 PE=1 SV=3	DNSHNEYYYEEAEHER					78.82	25	1	2	2083.81	695.612	3	-0.000455	-0.218	335	350
GFP-Vang-like protein 2 Fusion Construct OS=Mus musculus GN=Vangl2 PE=1 SV=3	DNSHnEYYYEEAEHER	N5 Deamidated	0.16	0	129	76.34	25	1	2	2084.8	695.941	3	0.00154	0.738	335	350
GFP-Vang-like protein 2 Fusion Construct OS=Mus musculus GN=Vangl2 PE=1 SV=3	DNSHNEYYYEEAEHER					27.6	25	0.9803	2	2083.81	521.962	4	0.00331	1.59	335	350
GFP-Vang-like protein 2 Fusion Construct OS=Mus musculus GN=Vangl2 PE=1 SV=3	DNSHNEYYYEEAEHER					27.6	25	0.9676	2	2083.81	521.962	4	0.00331	1.59	335	350
GFP-Vang-like protein 2 Fusion Construct OS=Mus musculus GN=Vangl2 PE=1 SV=3	DNSHNEYYYEEAEHER					96.9	25	1	2	2083.81	1042.92	2	0.00358	1.72	335	350
GFP-Vang-like protein 2 Fusion Construct OS=Mus musculus GN=Vangl2 PE=1 SV=3	DNSHNEYYYEEAEHER					96.84	25	1	2	2083.81	1042.92	2	0.0065	3.12	335	350
GFP-Vang-like protein 2 Fusion Construct OS=Mus musculus GN=Vangl2 PE=1 SV=3	DNSHNEYYYEEAEHER					87.23	25	1	2	2083.81	1042.91	2	-0.00106	-0.508	335	350
GFP-Vang-like protein 2 Fusion Construct OS=Mus musculus GN=Vangl2 PE=1 SV=3	DNSHNEYYYEEAEHER					51.55	25	1	2	2083.81	695.613	3	-9.5e-05	-0.0456	335	350
GFP-Vang-like protein 2 Fusion Construct OS=Mus musculus GN=Vangl2 PE=1 SV=3	DNSHNEYYYEEAEHER					78.82	25	1	2	2083.81	695.612	3	-0.000455	-0.218	335	350
GFP-Vang-like protein 2 Fusion Construct OS=Mus musculus GN=Vangl2 PE=1 SV=3	DNSHNEYYYEEAEHER					79.8	25	0.9942	2	2083.81	695.613	3	0.00191	0.919	335	350
GFP-Vang-like protein 2 Fusion Construct OS=Mus musculus GN=Vangl2 PE=1 SV=3	DNSHNEYYYEEAEHER					37.88	25	0.9895	2	2083.81	521.961	4	-0.00061	-0.293	335	350
GFP-Vang-like protein 2 Fusion Construct OS=Mus musculus GN=Vangl2 PE=1 SV=3	DNSHNEYYYEEAEHER					27.6	25	0.9987	2	2083.81	521.962	4	0.00331	1.59	335	350
GFP-Vang-like protein 2 Fusion Construct OS=Mus musculus GN=Vangl2 PE=1 SV=3	DNSHNEYYYEEAEHER					57.94	25	1	2	2083.81	521.961	4	-0.00281	-1.35	335	350
GFP-Vang-like protein 2 Fusion Construct OS=Mus musculus GN=Vangl2 PE=1 SV=3	DNSHNEYYYEEAEHER					37.88	25	0.9997	2	2083.81	521.961	4	-0.00061	-0.293	335	350
GFP-Vang-like protein 2 Fusion Construct OS=Mus musculus GN=Vangl2 PE=1 SV=3	DNSHNEYYYEEAEHER					54.83	25	1	2	2083.81	1042.92	2	0.0009	0.432	335	350
GFP-Vang-like protein 2 Fusion Construct OS=Mus musculus GN=Vangl2 PE=1 SV=3	DNSHNEYYYEEAEHER					87.23	25	0.9999	2	2083.81	1042.91	2	-0.00106	-0.508	335	350
GFP-Vang-like protein 2 Fusion Construct OS=Mus musculus GN=Vangl2 PE=1 SV=3	DNSHNEYYYEEAEHER					79.8	25	1	2	2083.81	695.613	3	0.00191	0.919	335	350
GFP-Vang-like protein 2 Fusion Construct OS=Mus musculus GN=Vangl2 PE=1 SV=3	DNSHNEYYYEEAEHER					96.9	25	0.9996	2	2083.81	1042.92	2	0.00358	1.72	335	350
GFP-Vang-like protein 2 Fusion Construct OS=Mus musculus GN=Vangl2 PE=1 SV=3	DNSHnEYYYEEAEHER	N5 Deamidated	0.16	0	129	76.34	25	1	2	2084.8	695.941	3	0.00154	0.738	335	350
GFP-Vang-like protein 2 Fusion Construct OS=Mus musculus GN=Vangl2 PE=1 SV=3	DNSHNEYYYEEAEHER					96.9	25	1	2	2083.81	1042.92	2	0.00358	1.72	335	350
GFP-Vang-like protein 2 Fusion Construct OS=Mus musculus GN=Vangl2 PE=1 SV=3	DNSHNEYYYEEAEHER					87.23	25	1	2	2083.81	1042.91	2	-0.00106	-0.508	335	350
GFP-Vang-like protein 2 Fusion Construct OS=Mus musculus GN=Vangl2 PE=1 SV=3	LVVAVEEAFTHIK					36.32	25	0.9058	2	1454.81	728.414	2	-0.00028	-0.192	359	371
GFP-Vang-like protein 2 Fusion Construct OS=Mus musculus GN=Vangl2 PE=1 SV=3	LVVAVEEAFTHIK					38.9	25	0.9999	2	1454.81	485.947	3	0.00385	2.65	359	371
GFP-Vang-like protein 2 Fusion Construct OS=Mus musculus GN=Vangl2 PE=1 SV=3	LVVAVEEAFTHIK					75.65	25	0.9998	2	1454.81	728.414	2	-4e-05	-0.0275	359	371
GFP-Vang-like protein 2 Fusion Construct OS=Mus musculus GN=Vangl2 PE=1 SV=3	LVVAVEEAFTHIK					71.42	25	1	2	1454.81	728.415	2	0.00082	0.563	359	371
GFP-Vang-like protein 2 Fusion Construct OS=Mus musculus GN=Vangl2 PE=1 SV=3	LVVAVEEAFTHIK					71.42	25	0.9678	2	1454.81	728.415	2	0.00082	0.563	359	371
GFP-Vang-like protein 2 Fusion Construct OS=Mus musculus GN=Vangl2 PE=1 SV=3	LVVAVEEAFTHIK					38.9	25	0.9994	2	1454.81	485.947	3	0.00385	2.65	359	371
GFP-Vang-like protein 2 Fusion Construct OS=Mus musculus GN=Vangl2 PE=1 SV=3	LVVAVEEAFTHIK					65.2	25	1	2	1454.81	485.945	3	-0.000555	-0.381	359	371
GFP-Vang-like protein 2 Fusion Construct OS=Mus musculus GN=Vangl2 PE=1 SV=3	LVVAVEEAFTHIK					42.54	25	0.9755	2	1454.81	728.414	2	-0.00016	-0.11	359	371
GFP-Vang-like protein 2 Fusion Construct OS=Mus musculus GN=Vangl2 PE=1 SV=3	LVVAVEEAFTHIK					52.37	25	0.9596	2	1454.81	485.945	3	-0.00248	-1.7	359	371
GFP-Vang-like protein 2 Fusion Construct OS=Mus musculus GN=Vangl2 PE=1 SV=3	LVVAVEEAFTHIKR					34.19	25	0.9991	2	1610.91	403.735	4	-0.00521	-3.23	359	372
GFP-Vang-like protein 2 Fusion Construct OS=Mus musculus GN=Vangl2 PE=1 SV=3	LVVAVEEAFTHIK					65.2	25	0.9597	2	1454.81	485.945	3	-0.000555	-0.381	359	371
GFP-Vang-like protein 2 Fusion Construct OS=Mus musculus GN=Vangl2 PE=1 SV=3	LVVAVEEAFTHIK					52.37	25	1	2	1454.81	485.945	3	-0.00248	-1.7	359	371
GFP-Vang-like protein 2 Fusion Construct OS=Mus musculus GN=Vangl2 PE=1 SV=3	LVVAVEEAFTHIK					72.6	25	1	2	1454.81	728.416	2	0.0024	1.65	359	371
GFP-Vang-like protein 2 Fusion Construct OS=Mus musculus GN=Vangl2 PE=1 SV=3	LVVAVEEAFTHIK					33.97	25	0.937	2	1454.81	485.946	3	0.000195	0.134	359	371
GFP-Vang-like protein 2 Fusion Construct OS=Mus musculus GN=Vangl2 PE=1 SV=3	LVVAVEEAFTHIK					75.65	25	1	2	1454.81	728.414	2	-4e-05	-0.0275	359	371
GFP-Vang-like protein 2 Fusion Construct OS=Mus musculus GN=Vangl2 PE=1 SV=3	LVVAVEEAFTHIK					38.9	25	0.9614	2	1454.81	485.947	3	0.00385	2.65	359	371
GFP-Vang-like protein 2 Fusion Construct OS=Mus musculus GN=Vangl2 PE=1 SV=3	LVVAVEEAFTHIKR					34.19	25	0.9836	2	1610.91	403.735	4	-0.00521	-3.23	359	372
GFP-Vang-like protein 2 Fusion Construct OS=Mus musculus GN=Vangl2 PE=1 SV=3	LVVAVEEAFTHIK					33.97	25	0.9986	2	1454.81	485.946	3	0.000195	0.134	359	371
GFP-Vang-like protein 2 Fusion Construct OS=Mus musculus GN=Vangl2 PE=1 SV=3	LVVAVEEAFTHIK					46.82	25	0.9999	2	1454.81	485.946	3	1.5e-05	0.0103	359	371
GFP-Vang-like protein 2 Fusion Construct OS=Mus musculus GN=Vangl2 PE=1 SV=3	LVVAVEEAFTHIK					72.6	25	0.9986	2	1454.81	728.416	2	0.0024	1.65	359	371
GFP-Vang-like protein 2 Fusion Construct OS=Mus musculus GN=Vangl2 PE=1 SV=3	LVVAVEEAFTHIK					74.42	25	0.9968	2	1454.81	728.415	2	0.00192	1.32	359	371
GFP-Vang-like protein 2 Fusion Construct OS=Mus musculus GN=Vangl2 PE=1 SV=3	LVVAVEEAFTH					50.74	25	1	1	1213.63	607.824	2	-0.00112	-0.922	359	369
GFP-Vang-like protein 2 Fusion Construct OS=Mus musculus GN=Vangl2 PE=1 SV=3	LVVAVEEAFTHIK					42.54	25	0.9999	2	1454.81	728.414	2	-0.00016	-0.11	359	371
GFP-Vang-like protein 2 Fusion Construct OS=Mus musculus GN=Vangl2 PE=1 SV=3	LVVAVEEAFTH					50.74	25	1	1	1213.63	607.824	2	-0.00112	-0.922	359	369
GFP-Vang-like protein 2 Fusion Construct OS=Mus musculus GN=Vangl2 PE=1 SV=3	LVVAVEEAFTHIK					36.32	25	0.9993	2	1454.81	728.414	2	-0.00028	-0.192	359	371
GFP-Vang-like protein 2 Fusion Construct OS=Mus musculus GN=Vangl2 PE=1 SV=3	LVVAVEEAFTHIKR					26.3	25	0.9374	2	1610.91	403.735	4	-0.00473	-2.93	359	372
GFP-Vang-like protein 2 Fusion Construct OS=Mus musculus GN=Vangl2 PE=1 SV=3	LVVAVEEAFTHIK					51.68	25	0.9985	2	1454.81	485.946	3	0.00211	1.45	359	371
GFP-Vang-like protein 2 Fusion Construct OS=Mus musculus GN=Vangl2 PE=1 SV=3	LVVAVEEAFTHIK					46.82	25	1	2	1454.81	485.946	3	1.5e-05	0.0103	359	371
GFP-Vang-like protein 2 Fusion Construct OS=Mus musculus GN=Vangl2 PE=1 SV=3	LVVAVEEAFTHIK					36.32	25	0.9995	2	1454.81	728.414	2	-0.00028	-0.192	359	371
GFP-Vang-like protein 2 Fusion Construct OS=Mus musculus GN=Vangl2 PE=1 SV=3	LVVAVEEAFTHIKR					34.19	25	0.9994	2	1610.91	403.735	4	-0.00521	-3.23	359	372
GFP-Vang-like protein 2 Fusion Construct OS=Mus musculus GN=Vangl2 PE=1 SV=3	LVVAVEEAFTHIK					75.65	25	1	2	1454.81	728.414	2	-4e-05	-0.0275	359	371
GFP-Vang-like protein 2 Fusion Construct OS=Mus musculus GN=Vangl2 PE=1 SV=3	LVVAVEEAFTHIK					46.82	25	0.9991	2	1454.81	485.946	3	1.5e-05	0.0103	359	371
GFP-Vang-like protein 2 Fusion Construct OS=Mus musculus GN=Vangl2 PE=1 SV=3	LVVAVEEAFTHIK					42.54	25	0.9999	2	1454.81	728.414	2	-0.00016	-0.11	359	371
GFP-Vang-like protein 2 Fusion Construct OS=Mus musculus GN=Vangl2 PE=1 SV=3	LVVAVEEAFTHIK					72.6	25	1	2	1454.81	728.416	2	0.0024	1.65	359	371
GFP-Vang-like protein 2 Fusion Construct OS=Mus musculus GN=Vangl2 PE=1 SV=3	LVVAVEEAFTHIK					33.97	25	0.9999	2	1454.81	485.946	3	0.000195	0.134	359	371
GFP-Vang-like protein 2 Fusion Construct OS=Mus musculus GN=Vangl2 PE=1 SV=3	VVAVEEAFTHIK					22.58	25	0.9075	1	1341.73	671.874	2	0.00312	2.32	360	371
GFP-Vang-like protein 2 Fusion Construct OS=Mus musculus GN=Vangl2 PE=1 SV=3	VVAVEEAFTHIK					32.14	25	0.9991	1	1341.73	671.872	2	-0.00066	-0.492	360	371
GFP-Vang-like protein 2 Fusion Construct OS=Mus musculus GN=Vangl2 PE=1 SV=3	VVAVEEAFTHIK					32.14	25	0.9989	1	1341.73	671.872	2	-0.00066	-0.492	360	371
GFP-Vang-like protein 2 Fusion Construct OS=Mus musculus GN=Vangl2 PE=1 SV=3	VVAVEEAFTHIK					22.58	25	0.9387	1	1341.73	671.874	2	0.00312	2.32	360	371
GFP-Vang-like protein 2 Fusion Construct OS=Mus musculus GN=Vangl2 PE=1 SV=3	VAVEEAFTHIK					21.39	25	0.9084	1	1242.66	622.338	2	-0.00062	-0.499	361	371
GFP-Vang-like protein 2 Fusion Construct OS=Mus musculus GN=Vangl2 PE=1 SV=3	VAVEEAFTHIK					50.81	25	1	1	1242.66	622.338	2	-0.00062	-0.499	361	371
GFP-Vang-like protein 2 Fusion Construct OS=Mus musculus GN=Vangl2 PE=1 SV=3	VAVEEAFTHIK					21.39	25	0.9061	1	1242.66	622.338	2	-0.00062	-0.499	361	371
GFP-Vang-like protein 2 Fusion Construct OS=Mus musculus GN=Vangl2 PE=1 SV=3	VAVEEAFTHIK					50.81	25	1	1	1242.66	622.338	2	-0.00062	-0.499	361	371
GFP-Vang-like protein 2 Fusion Construct OS=Mus musculus GN=Vangl2 PE=1 SV=3	EAAQAIFASmAR	M10 Oxidation	1	1000	86.38	41.52	25	0.9999	2	1280.62	641.318	2	0.0012	0.94	389	400
GFP-Vang-like protein 2 Fusion Construct OS=Mus musculus GN=Vangl2 PE=1 SV=3	EAAQAIFASmAR	M10 Oxidation	1	1000	46.69	54.48	25	0.9634	2	1280.62	641.318	2	0.00132	1.03	389	400
GFP-Vang-like protein 2 Fusion Construct OS=Mus musculus GN=Vangl2 PE=1 SV=3	EAAQAIFASmAR	M10 Oxidation	1	1000	49.96	45.11	25	1	2	1280.62	427.88	3	-0.00164	-1.28	389	400
GFP-Vang-like protein 2 Fusion Construct OS=Mus musculus GN=Vangl2 PE=1 SV=3	EAAQAIFASmAR	M10 Oxidation	1	1000	129.41	85.34	25	1	2	1280.62	641.317	2	0.000585	0.456	389	400
GFP-Vang-like protein 2 Fusion Construct OS=Mus musculus GN=Vangl2 PE=1 SV=3	EAAQAIFASmAR	M10 Oxidation	1	1000	16.56	38.57	25	0.9393	2	1280.62	427.881	3	0.00019	0.148	389	400
GFP-Vang-like protein 2 Fusion Construct OS=Mus musculus GN=Vangl2 PE=1 SV=3	EAAQAIFASmAR	M10 Oxidation	1	1000	129.41	85.34	25	0.9999	2	1280.62	641.317	2	0.000585	0.456	389	400
GFP-Vang-like protein 2 Fusion Construct OS=Mus musculus GN=Vangl2 PE=1 SV=3	EAAQAIFASmAR	M10 Oxidation	1	1000	49.96	45.11	25	0.9989	2	1280.62	427.88	3	-0.00164	-1.28	389	400
GFP-Vang-like protein 2 Fusion Construct OS=Mus musculus GN=Vangl2 PE=1 SV=3	EAAQAIFASmAR	M10 Oxidation	1	1000	122.11	74.61	25	1	2	1280.62	641.318	2	0.0029	2.27	389	400
GFP-Vang-like protein 2 Fusion Construct OS=Mus musculus GN=Vangl2 PE=1 SV=3	EAAQAIFASmAR	M10 Oxidation	1	1000	129.41	85.34	25	1	2	1280.62	641.317	2	0.000585	0.456	389	400
GFP-Vang-like protein 2 Fusion Construct OS=Mus musculus GN=Vangl2 PE=1 SV=3	EAAQAIFASmAR	M10 Oxidation	1	1000	129.44	80.15	25	0.9973	2	1280.62	641.319	2	0.00352	2.75	389	400
GFP-Vang-like protein 2 Fusion Construct OS=Mus musculus GN=Vangl2 PE=1 SV=3	EAAQAIFASmAR	M10 Oxidation	1	1000	86.38	41.52	25	0.9999	2	1280.62	641.318	2	0.0012	0.94	389	400
GFP-Vang-like protein 2 Fusion Construct OS=Mus musculus GN=Vangl2 PE=1 SV=3	EAAQAIFASmAR	M10 Oxidation	1	1000	39.96	47.04	25	1	2	1280.62	427.881	3	0.00211	1.65	389	400
GFP-Vang-like protein 2 Fusion Construct OS=Mus musculus GN=Vangl2 PE=1 SV=3	EAAQAIFASmAR	M10 Oxidation	1	1000	49.96	45.11	25	0.9998	2	1280.62	427.88	3	-0.00164	-1.28	389	400
GFP-Vang-like protein 2 Fusion Construct OS=Mus musculus GN=Vangl2 PE=1 SV=3	EAAQAIFASmAR	M10 Oxidation	1	1000	39.96	47.04	25	1	2	1280.62	427.881	3	0.00211	1.65	389	400
GFP-Vang-like protein 2 Fusion Construct OS=Mus musculus GN=Vangl2 PE=1 SV=3	EAAQAIFASmAR	M10 Oxidation	1	1000	41.84	44.86	25	0.9963	2	1280.62	427.881	3	0.00136	1.06	389	400
GFP-Vang-like protein 2 Fusion Construct OS=Mus musculus GN=Vangl2 PE=1 SV=3	EAAQAIFASmAR	M10 Oxidation	1	1000	46.69	54.48	25	1	2	1280.62	641.318	2	0.00132	1.03	389	400
GFP-Vang-like protein 2 Fusion Construct OS=Mus musculus GN=Vangl2 PE=1 SV=3	EAAQAIFASmAR	M10 Oxidation	1	1000	16.56	38.57	25	0.9999	2	1280.62	427.881	3	0.00019	0.148	389	400
GFP-Vang-like protein 2 Fusion Construct OS=Mus musculus GN=Vangl2 PE=1 SV=3	EAAQAIFASmAR	M10 Oxidation	1	1000	39.96	47.04	25	0.9787	2	1280.62	427.881	3	0.00211	1.65	389	400
GFP-Vang-like protein 2 Fusion Construct OS=Mus musculus GN=Vangl2 PE=1 SV=3	EAAQAIFASmAR	M10 Oxidation	1	1000	122.11	74.61	25	0.9988	2	1280.62	641.318	2	0.0029	2.27	389	400
GFP-Vang-like protein 2 Fusion Construct OS=Mus musculus GN=Vangl2 PE=1 SV=3	EAAQAIFASmAR	M10 Oxidation	1	1000	86.38	41.52	25	0.9704	2	1280.62	641.318	2	0.0012	0.94	389	400
GFP-Vang-like protein 2 Fusion Construct OS=Mus musculus GN=Vangl2 PE=1 SV=3	EAAQAIFASmAR	M10 Oxidation	1	1000	122.11	74.61	25	1	2	1280.62	641.318	2	0.0029	2.27	389	400
GFP-Vang-like protein 2 Fusion Construct OS=Mus musculus GN=Vangl2 PE=1 SV=3	QQPYHTmESILQHLEFcITHDmTPK	M7 Oxidation, M22 Oxidation	100%, 100%	1,000.00, 1,000.00	35.9	41.59	25	0.9978	2	3115.42	1039.48	3	0.00799	2.56	411	435	C17 Carbamidomethyl
GFP-Vang-like protein 2 Fusion Construct OS=Mus musculus GN=Vangl2 PE=1 SV=3	QQPYHTmESILQHLEFcITHDmTPK	M7 Oxidation, M22 Oxidation	100%, 100%	1,000.00, 1,000.00	34.59	50.5	25	0.9995	2	3115.42	779.865	4	0.00857	2.75	411	435	C17 Carbamidomethyl
GFP-Vang-like protein 2 Fusion Construct OS=Mus musculus GN=Vangl2 PE=1 SV=3	QQPYHTmESILQHLEFcITHDmTPK	M7 Oxidation, M22 Oxidation	100%, 100%	1,000.00, 1,000.00	43.71	52.41	25	0.9979	2	3115.42	779.864	4	0.00441	1.42	411	435	C17 Carbamidomethyl
GFP-Vang-like protein 2 Fusion Construct OS=Mus musculus GN=Vangl2 PE=1 SV=3	QQPYHTmESILQHLEFcITHDmTPK	M7 Oxidation, M22 Oxidation	100%, 100%	1,000.00, 1,000.00	35.9	41.59	25	1	2	3115.42	1039.48	3	0.00799	2.56	411	435	C17 Carbamidomethyl
GFP-Vang-like protein 2 Fusion Construct OS=Mus musculus GN=Vangl2 PE=1 SV=3	QqPYHTMESILQHLEFcITHDmTPK	Q2 Deamidated, M22 Oxidation	6%, 96%	0.00, 14.47	15.38	19.69	25	0.9672	2	3100.41	776.107	4	-0.0122	-3.95	411	435	C17 Carbamidomethyl
GFP-Vang-like protein 2 Fusion Construct OS=Mus musculus GN=Vangl2 PE=1 SV=3	QqPYHTMESILQHLEFcITHDmTPK	Q2 Deamidated, M22 Oxidation	6%, 96%	0.00, 14.47	15.38	19.69	25	0.9062	2	3100.41	776.107	4	-0.0122	-3.95	411	435	C17 Carbamidomethyl
GFP-Vang-like protein 2 Fusion Construct OS=Mus musculus GN=Vangl2 PE=1 SV=3	QQPYHTmESILQHLEFcITHDmTPK	M7 Oxidation, M22 Oxidation	100%, 100%	1,000.00, 1,000.00	30.71	33.73	25	0.9759	2	3115.42	1039.48	3	-0.00116	-0.372	411	435	C17 Carbamidomethyl
GFP-Vang-like protein 2 Fusion Construct OS=Mus musculus GN=Vangl2 PE=1 SV=3	QQPYHTmESILQHLEFcITHDmTPK	M7 Oxidation, M22 Oxidation	100%, 100%	1,000.00, 1,000.00	43.71	52.41	25	1	2	3115.42	779.864	4	0.00441	1.42	411	435	C17 Carbamidomethyl
GFP-Vang-like protein 2 Fusion Construct OS=Mus musculus GN=Vangl2 PE=1 SV=3	QqPYHTMESILqHLEFcITHDMTPk	Q2 Deamidated, Q12 Deamidated, K25 Methyl	50%, 100%, 100%	0.00, 22.22, 1,000.00	18.14	21.54	25	0.8965	2	3099.41	775.857	4	-0.016	-5.17	411	435	C17 Carbamidomethyl
GFP-Vang-like protein 2 Fusion Construct OS=Mus musculus GN=Vangl2 PE=1 SV=3	QQPYHTmESILQHLEFcITHDmTPK	M7 Oxidation, M22 Oxidation	100%, 100%	1,000.00, 1,000.00	34.59	50.5	25	0.9998	2	3115.42	779.865	4	0.00857	2.75	411	435	C17 Carbamidomethyl
GFP-Vang-like protein 2 Fusion Construct OS=Mus musculus GN=Vangl2 PE=1 SV=3	QQPYHTmESILQHLEFcITHDmTPK	M7 Oxidation, M22 Oxidation	100%, 100%	1,000.00, 1,000.00	38.68	43.41	25	0.9999	2	3115.42	1039.48	3	0.00799	2.56	411	435	C17 Carbamidomethyl
GFP-Vang-like protein 2 Fusion Construct OS=Mus musculus GN=Vangl2 PE=1 SV=3	QQPYHTmESILQHLEFcITHDmTPK	M7 Oxidation, M22 Oxidation	100%, 100%	1,000.00, 1,000.00	38.68	43.41	25	0.973	2	3115.42	1039.48	3	0.00799	2.56	411	435	C17 Carbamidomethyl
GFP-Vang-like protein 2 Fusion Construct OS=Mus musculus GN=Vangl2 PE=1 SV=3	QQPYHTmESILQHLEFcITHDmTPK	M7 Oxidation, M22 Oxidation	100%, 100%	1,000.00, 1,000.00	2.8	24.63	25	0.9907	2	3115.42	779.863	4	0.00197	0.634	411	435	C17 Carbamidomethyl
GFP-Vang-like protein 2 Fusion Construct OS=Mus musculus GN=Vangl2 PE=1 SV=3	QQPYHTmESILQHLEFcITHDmTPK	M7 Oxidation, M22 Oxidation	100%, 100%	1,000.00, 1,000.00	34.59	50.5	25	1	2	3115.42	779.865	4	0.00857	2.75	411	435	C17 Carbamidomethyl
GFP-Vang-like protein 2 Fusion Construct OS=Mus musculus GN=Vangl2 PE=1 SV=3	QQPYHTmESILQHLEFcITHDmTPK	M7 Oxidation, M22 Oxidation	100%, 100%	1,000.00, 1,000.00	23	36.34	25	0.9979	2	3115.42	1039.48	3	-0.00812	-2.61	411	435	C17 Carbamidomethyl
GFP-Vang-like protein 2 Fusion Construct OS=Mus musculus GN=Vangl2 PE=1 SV=3	QQPYHTmESILQHLEFcITHDmTPK	M7 Oxidation, M22 Oxidation	100%, 100%	1,000.00, 1,000.00	27.3	33.85	25	0.993	2	3115.42	779.862	4	-0.00339	-1.09	411	435	C17 Carbamidomethyl
GFP-Vang-like protein 2 Fusion Construct OS=Mus musculus GN=Vangl2 PE=1 SV=3	QQPYHTmESILqHLEFcITHDmTPK	M7 Oxidation, Q12 Deamidated, M22 Oxidation	100%, 92%, 100%	1,000.00, 11.68, 1,000.00	30.9	37.1	25	1	2	3116.4	780.107	4	-0.00692	-2.22	411	435	C17 Carbamidomethyl
GFP-Vang-like protein 2 Fusion Construct OS=Mus musculus GN=Vangl2 PE=1 SV=3	QQPYHTmESILQHLEFcITHDmTPK	M7 Oxidation, M22 Oxidation	100%, 100%	1,000.00, 1,000.00	27.3	33.85	25	0.9951	2	3115.42	779.862	4	-0.00339	-1.09	411	435	C17 Carbamidomethyl
GFP-Vang-like protein 2 Fusion Construct OS=Mus musculus GN=Vangl2 PE=1 SV=3	QQPYHTmESILQHLEFcITHDmTPK	M7 Oxidation, M22 Oxidation	100%, 100%	1,000.00, 1,000.00	23	36.34	25	0.951	2	3115.42	1039.48	3	-0.00812	-2.61	411	435	C17 Carbamidomethyl
GFP-Vang-like protein 2 Fusion Construct OS=Mus musculus GN=Vangl2 PE=1 SV=3	QQPYHTmESILQHLEFcITHDmTPK	M7 Oxidation, M22 Oxidation	100%, 100%	1,000.00, 1,000.00	27.3	33.85	25	0.9999	2	3115.42	779.862	4	-0.00339	-1.09	411	435	C17 Carbamidomethyl
GFP-Vang-like protein 2 Fusion Construct OS=Mus musculus GN=Vangl2 PE=1 SV=3	QQPYHTmESILQHLEFcITHDmTPK	M7 Oxidation, M22 Oxidation	100%, 100%	1,000.00, 1,000.00	38.68	43.41	25	1	2	3115.42	1039.48	3	0.00799	2.56	411	435	C17 Carbamidomethyl
GFP-Vang-like protein 2 Fusion Construct OS=Mus musculus GN=Vangl2 PE=1 SV=3	QqPYHTMESILQHLEFcITHDMTPk	Q2 Deamidated, K25 Acetyl	33%, 99%	0.00, 16.48	13.15	25.21	25	0.951	2	3126.43	782.614	4	-0.000338	-0.108	411	435	C17 Carbamidomethyl
GFP-Vang-like protein 2 Fusion Construct OS=Mus musculus GN=Vangl2 PE=1 SV=3	QQPYHTmESILQHLEFcITHDmTPK	M7 Oxidation, M22 Oxidation	100%, 100%	1,000.00, 1,000.00	52.99	50.32	25	0.9955	2	3115.42	779.864	4	0.00441	1.42	411	435	C17 Carbamidomethyl
GFP-Vang-like protein 2 Fusion Construct OS=Mus musculus GN=Vangl2 PE=1 SV=3	QQPYHTmESILqHLEFcITHDmTPK	M7 Oxidation, Q12 Deamidated, M22 Oxidation	100%, 92%, 100%	1,000.00, 11.68, 1,000.00	30.9	37.1	25	0.9966	2	3116.4	780.107	4	-0.00692	-2.22	411	435	C17 Carbamidomethyl
GFP-Vang-like protein 2 Fusion Construct OS=Mus musculus GN=Vangl2 PE=1 SV=3	QQPYHTmESILQHLEFcITHDmTPK	M7 Oxidation, M22 Oxidation	100%, 100%	1,000.00, 1,000.00	43.71	52.41	25	1	2	3115.42	779.864	4	0.00441	1.42	411	435	C17 Carbamidomethyl
GFP-Vang-like protein 2 Fusion Construct OS=Mus musculus GN=Vangl2 PE=1 SV=3	QqPYHTMESILQHLEFcITHDMTPk	Q2 Deamidated, K25 Acetyl	33%, 99%	0.00, 16.48	13.15	25.21	25	0.9898	2	3126.43	782.614	4	-0.000338	-0.108	411	435	C17 Carbamidomethyl
GFP-Vang-like protein 2 Fusion Construct OS=Mus musculus GN=Vangl2 PE=1 SV=3	QQPYHTmESILQHLEFcITHDmTPK	M7 Oxidation, M22 Oxidation	100%, 100%	1,000.00, 1,000.00	35.9	41.59	25	0.9995	2	3115.42	1039.48	3	0.00799	2.56	411	435	C17 Carbamidomethyl
GFP-Vang-like protein 2 Fusion Construct OS=Mus musculus GN=Vangl2 PE=1 SV=3	QQPYHTmESILQHLEFcITHDmTPK	M7 Oxidation, M22 Oxidation	100%, 100%	1,000.00, 1,000.00	23	36.34	25	0.9997	2	3115.42	1039.48	3	-0.00812	-2.61	411	435	C17 Carbamidomethyl
GFP-Vang-like protein 2 Fusion Construct OS=Mus musculus GN=Vangl2 PE=1 SV=3	HTmESILQHLEFcITHDmTPK	M3 Oxidation, M18 Oxidation	100%, 100%	1,000.00, 1,000.00	24.99	34.69	25	0.9911	1	2599.19	650.806	4	0.00531	2.04	415	435	C13 Carbamidomethyl
GFP-Vang-like protein 2 Fusion Construct OS=Mus musculus GN=Vangl2 PE=1 SV=3	HTmESILQHLEFcITHDmTPK	M3 Oxidation, M18 Oxidation	100%, 100%	1,000.00, 1,000.00	44.95	25.98	25	0.9718	1	2599.19	650.805	4	0.00187	0.721	415	435	C13 Carbamidomethyl
GFP-Vang-like protein 2 Fusion Construct OS=Mus musculus GN=Vangl2 PE=1 SV=3	HTmESILQHLEFcITHDmTPK	M3 Oxidation, M18 Oxidation	100%, 100%	1,000.00, 1,000.00	44.95	25.98	25	0.9975	1	2599.19	650.805	4	0.00187	0.721	415	435	C13 Carbamidomethyl
GFP-Vang-like protein 2 Fusion Construct OS=Mus musculus GN=Vangl2 PE=1 SV=3	HTmESILQHLEFcITHDmTPK	M3 Oxidation, M18 Oxidation	100%, 100%	1,000.00, 1,000.00	46.99	44.09	25	0.9937	1	2599.19	650.805	4	0.00335	1.29	415	435	C13 Carbamidomethyl
GFP-Vang-like protein 2 Fusion Construct OS=Mus musculus GN=Vangl2 PE=1 SV=3	HTmESILQHLEFcITHDmTPK	M3 Oxidation, M18 Oxidation	100%, 100%	1,000.00, 1,000.00	46.99	44.09	25	1	1	2599.19	650.805	4	0.00335	1.29	415	435	C13 Carbamidomethyl
GFP-Vang-like protein 2 Fusion Construct OS=Mus musculus GN=Vangl2 PE=1 SV=3	HTmESILQHLEFcITHDmTPK	M3 Oxidation, M18 Oxidation	100%, 100%	1,000.00, 1,000.00	24.99	34.69	25	0.9999	1	2599.19	650.806	4	0.00531	2.04	415	435	C13 Carbamidomethyl
GFP-Vang-like protein 2 Fusion Construct OS=Mus musculus GN=Vangl2 PE=1 SV=3	YLAAGPTIQYHK					30.38	25	0.9489	2	1360.71	454.58	3	0.00104	0.767	441	452
GFP-Vang-like protein 2 Fusion Construct OS=Mus musculus GN=Vangl2 PE=1 SV=3	YLAAGPTIQYHK					40.35	25	0.9276	2	1360.71	681.362	2	-0.00572	-4.2	441	452
GFP-Vang-like protein 2 Fusion Construct OS=Mus musculus GN=Vangl2 PE=1 SV=3	YLAAGPTIQYHK					79.21	25	1	2	1360.71	681.365	2	-0.00048	-0.352	441	452
GFP-Vang-like protein 2 Fusion Construct OS=Mus musculus GN=Vangl2 PE=1 SV=3	YLAAGPTIQYHK					70.51	25	0.9963	2	1360.71	681.366	2	0.00184	1.35	441	452
GFP-Vang-like protein 2 Fusion Construct OS=Mus musculus GN=Vangl2 PE=1 SV=3	YLAAGPTIQYHK					33.58	25	0.9999	2	1360.71	454.579	3	-0.00172	-1.26	441	452
GFP-Vang-like protein 2 Fusion Construct OS=Mus musculus GN=Vangl2 PE=1 SV=3	YLAAGPTIQYHK					79.21	25	1	2	1360.71	681.365	2	-0.00048	-0.352	441	452
GFP-Vang-like protein 2 Fusion Construct OS=Mus musculus GN=Vangl2 PE=1 SV=3	YLAAGPTIQYHKER					71.61	25	0.9597	2	1645.86	549.626	3	-0.00223	-1.35	441	454
GFP-Vang-like protein 2 Fusion Construct OS=Mus musculus GN=Vangl2 PE=1 SV=3	YLAAGPTIQYHK					71.18	25	1	2	1360.71	681.366	2	0.0016	1.17	441	452
GFP-Vang-like protein 2 Fusion Construct OS=Mus musculus GN=Vangl2 PE=1 SV=3	YLAAGPTIQYHK					33.58	25	0.996	2	1360.71	454.579	3	-0.00172	-1.26	441	452
GFP-Vang-like protein 2 Fusion Construct OS=Mus musculus GN=Vangl2 PE=1 SV=3	YLAAGPTIQYHK					51.97	25	1	2	1360.71	681.361	2	-0.0073	-5.36	441	452
GFP-Vang-like protein 2 Fusion Construct OS=Mus musculus GN=Vangl2 PE=1 SV=3	YLAAGPTIQYHK					37.34	25	0.9995	2	1360.71	454.579	3	0.000205	0.151	441	452
GFP-Vang-like protein 2 Fusion Construct OS=Mus musculus GN=Vangl2 PE=1 SV=3	YLAAGPTIQYHKER					16.56	25	0.9063	2	1645.86	549.626	3	-0.00187	-1.13	441	454
GFP-Vang-like protein 2 Fusion Construct OS=Mus musculus GN=Vangl2 PE=1 SV=3	YLAAGPTIQYHK					51.97	25	1	2	1360.71	681.361	2	-0.0073	-5.36	441	452
GFP-Vang-like protein 2 Fusion Construct OS=Mus musculus GN=Vangl2 PE=1 SV=3	YLAAGPTIQYHK					79.21	25	0.9998	2	1360.71	681.365	2	-0.00048	-0.352	441	452
GFP-Vang-like protein 2 Fusion Construct OS=Mus musculus GN=Vangl2 PE=1 SV=3	YLAAGPTIQYHK					69.9	25	0.9678	2	1360.71	681.362	2	-0.00596	-4.38	441	452
GFP-Vang-like protein 2 Fusion Construct OS=Mus musculus GN=Vangl2 PE=1 SV=3	YLAAGPTIQYHK					51.97	25	0.998	2	1360.71	681.361	2	-0.0073	-5.36	441	452
GFP-Vang-like protein 2 Fusion Construct OS=Mus musculus GN=Vangl2 PE=1 SV=3	YLAAGPTIQYHK					33.58	25	0.9871	2	1360.71	454.579	3	-0.00172	-1.26	441	452
GFP-Vang-like protein 2 Fusion Construct OS=Mus musculus GN=Vangl2 PE=1 SV=3	YLAAGPTIQYHK					37.34	25	1	2	1360.71	454.579	3	0.000205	0.151	441	452
GFP-Vang-like protein 2 Fusion Construct OS=Mus musculus GN=Vangl2 PE=1 SV=3	YLAAGPTIQYHK					37.34	25	0.9555	2	1360.71	454.579	3	0.000205	0.151	441	452
GFP-Vang-like protein 2 Fusion Construct OS=Mus musculus GN=Vangl2 PE=1 SV=3	YLAAGPTIQYHK					62.18	25	0.9597	2	1360.71	454.579	3	-0.000155	-0.114	441	452
GFP-Vang-like protein 2 Fusion Construct OS=Mus musculus GN=Vangl2 PE=1 SV=3	YLAAGPTIQYHKER					71.61	25	1	2	1645.86	549.626	3	-0.00223	-1.35	441	454
GFP-Vang-like protein 2 Fusion Construct OS=Mus musculus GN=Vangl2 PE=1 SV=3	YLAAGPTIQYHK					71.18	25	0.9985	2	1360.71	681.366	2	0.0016	1.17	441	452
GFP-Vang-like protein 2 Fusion Construct OS=Mus musculus GN=Vangl2 PE=1 SV=3	YLAAGPTIQYHK					62.18	25	1	2	1360.71	454.579	3	-0.000155	-0.114	441	452
GFP-Vang-like protein 2 Fusion Construct OS=Mus musculus GN=Vangl2 PE=1 SV=3	YLAAGPTIQYHK					69.74	25	1	2	1360.71	681.366	2	0.00184	1.35	441	452
GFP-Vang-like protein 2 Fusion Construct OS=Mus musculus GN=Vangl2 PE=1 SV=3	YLAAGPTIQYHK					69.9	25	1	2	1360.71	681.362	2	-0.00596	-4.38	441	452
GFP-Vang-like protein 2 Fusion Construct OS=Mus musculus GN=Vangl2 PE=1 SV=3	YLAAGPTIQYHK					69.74	25	0.9678	2	1360.71	681.366	2	0.00184	1.35	441	452
GFP-Vang-like protein 2 Fusion Construct OS=Mus musculus GN=Vangl2 PE=1 SV=3	YLAAGPTIQYHK					71.18	25	1	2	1360.71	681.366	2	0.0016	1.17	441	452
GFP-Vang-like protein 2 Fusion Construct OS=Mus musculus GN=Vangl2 PE=1 SV=3	AAGPTIQYHK					22.9	25	0.9752	1	1084.57	543.29	2	-0.0015	-1.38	443	452
GFP-Vang-like protein 2 Fusion Construct OS=Mus musculus GN=Vangl2 PE=1 SV=3	AAGPTIQYHK					22.9	25	0.96	1	1084.57	543.29	2	-0.0015	-1.38	443	452
GFP-Vang-like protein 2 Fusion Construct OS=Mus musculus GN=Vangl2 PE=1 SV=3	QWTLVSEEPVTnGLK	N12 Deamidated	0.09	0	33.83	44.69	25	0.9997	2	1700.86	851.44	2	0.00146	0.86	459	473
GFP-Vang-like protein 2 Fusion Construct OS=Mus musculus GN=Vangl2 PE=1 SV=3	QWTLVSEEPVTNGLK					67.26	25	0.9981	2	1699.88	850.948	2	0.00196	1.15	459	473
GFP-Vang-like protein 2 Fusion Construct OS=Mus musculus GN=Vangl2 PE=1 SV=3	QWTLVSEEPVTnGLK	N12 Deamidated	1	16.54	50.34	54.44	25	1	2	1700.86	851.439	2	0.000604	0.355	459	473
GFP-Vang-like protein 2 Fusion Construct OS=Mus musculus GN=Vangl2 PE=1 SV=3	qWTLVSEEPVTNGLK	Q1 Deamidated	0.66	7.76	29.43	27.2	25	0.9973	2	1700.86	567.962	3	0.00162	0.951	459	473
GFP-Vang-like protein 2 Fusion Construct OS=Mus musculus GN=Vangl2 PE=1 SV=3	qWTLVSEEPVTNGLK	Q1 Deamidated	0.97	14.44	143.12	83.81	25	1	2	1700.86	851.442	2	0.00548	3.22	459	473
GFP-Vang-like protein 2 Fusion Construct OS=Mus musculus GN=Vangl2 PE=1 SV=3	QWTLVSEEPVTnGLKDGIVFLLK	N12 Deamidated	0.64	8.17	51.87	58.77	25	1	2	2586.39	863.141	3	0.00425	1.64	459	481
GFP-Vang-like protein 2 Fusion Construct OS=Mus musculus GN=Vangl2 PE=1 SV=3	QWTLVSEEPVTnGLK	N12 Deamidated	0.04	0	117.34	72.2	25	1	2	1700.86	851.44	2	0.00194	1.14	459	473
GFP-Vang-like protein 2 Fusion Construct OS=Mus musculus GN=Vangl2 PE=1 SV=3	QWTLVSEEPVTnGLKDGIVFLLK	N12 Deamidated	0.64	8.17	51.87	58.77	25	1	2	2586.39	863.141	3	0.00425	1.64	459	481
GFP-Vang-like protein 2 Fusion Construct OS=Mus musculus GN=Vangl2 PE=1 SV=3	QWTLVSEEPVTnGLK	N12 Deamidated	0.04	0	76.28	125.3	25	1	2	1700.86	851.44	2	0.00122	0.719	459	473
GFP-Vang-like protein 2 Fusion Construct OS=Mus musculus GN=Vangl2 PE=1 SV=3	QWTLVSEEPVTNGLK					48.49	25	1	2	1699.88	567.634	3	-0.00113	-0.661	459	473
GFP-Vang-like protein 2 Fusion Construct OS=Mus musculus GN=Vangl2 PE=1 SV=3	QWTLVSEEPVTNGLK					41.23	25	0.9682	2	1699.88	567.633	3	-0.00149	-0.873	459	473
GFP-Vang-like protein 2 Fusion Construct OS=Mus musculus GN=Vangl2 PE=1 SV=3	QWTLVSEEPVTNGLK					76.2	25	0.9678	2	1699.88	850.947	2	-0.0006	-0.353	459	473
GFP-Vang-like protein 2 Fusion Construct OS=Mus musculus GN=Vangl2 PE=1 SV=3	QWTLVSEEPVTnGLK	N12 Deamidated	0.11	0	38.77	48.94	25	1	2	1700.86	567.962	3	-0.00111	-0.653	459	473
GFP-Vang-like protein 2 Fusion Construct OS=Mus musculus GN=Vangl2 PE=1 SV=3	QWTLVSEEPVTNGLK					39.05	25	1	2	1699.88	567.634	3	-0.000915	-0.538	459	473
GFP-Vang-like protein 2 Fusion Construct OS=Mus musculus GN=Vangl2 PE=1 SV=3	QWTLVSEEPVTNGLK					72.15	25	0.9965	2	1699.88	850.949	2	0.00318	1.87	459	473
GFP-Vang-like protein 2 Fusion Construct OS=Mus musculus GN=Vangl2 PE=1 SV=3	QWTLVSEEPVTNGLK					78.82	25	1	2	1699.88	850.949	2	0.00428	2.52	459	473
GFP-Vang-like protein 2 Fusion Construct OS=Mus musculus GN=Vangl2 PE=1 SV=3	QWTLVSEEPVTnGLKDGIVFLLK	N12 Deamidated	0.74	8.55	34.16	48.98	25	1	2	2586.39	863.139	3	4.9e-05	0.0189	459	481
GFP-Vang-like protein 2 Fusion Construct OS=Mus musculus GN=Vangl2 PE=1 SV=3	QWTLVSEEPVTNGLK					71.76	25	1	2	1699.88	850.946	2	-0.00098	-0.576	459	473
GFP-Vang-like protein 2 Fusion Construct OS=Mus musculus GN=Vangl2 PE=1 SV=3	QWTLVSEEPVTNGLK					41.23	25	1	2	1699.88	567.633	3	-0.00149	-0.873	459	473
GFP-Vang-like protein 2 Fusion Construct OS=Mus musculus GN=Vangl2 PE=1 SV=3	QWTLVSEEPVTNGLK					39.05	25	0.9412	2	1699.88	567.634	3	-0.000915	-0.538	459	473
GFP-Vang-like protein 2 Fusion Construct OS=Mus musculus GN=Vangl2 PE=1 SV=3	QWTLVSEEPVTNGLK					67.26	25	1	2	1699.88	850.948	2	0.00196	1.15	459	473
GFP-Vang-like protein 2 Fusion Construct OS=Mus musculus GN=Vangl2 PE=1 SV=3	QWTLVSEEPVTNGLK					76.2	25	1	2	1699.88	850.947	2	-0.0006	-0.353	459	473
GFP-Vang-like protein 2 Fusion Construct OS=Mus musculus GN=Vangl2 PE=1 SV=3	QWTLVSEEPVTNGLK					53.18	25	0.9987	2	1699.88	567.634	3	-0.000555	-0.326	459	473
GFP-Vang-like protein 2 Fusion Construct OS=Mus musculus GN=Vangl2 PE=1 SV=3	QWTLVSEEPVTnGLK	N12 Deamidated	0.04	0	117.34	72.2	25	1	2	1700.86	851.44	2	0.00194	1.14	459	473
GFP-Vang-like protein 2 Fusion Construct OS=Mus musculus GN=Vangl2 PE=1 SV=3	QWTLVSEEPVTNGLK					48.49	25	0.9993	2	1699.88	567.634	3	-0.00113	-0.661	459	473
GFP-Vang-like protein 2 Fusion Construct OS=Mus musculus GN=Vangl2 PE=1 SV=3	QWTLVSEEPVTNGLK					78.82	25	1	2	1699.88	850.949	2	0.00428	2.52	459	473
GFP-Vang-like protein 2 Fusion Construct OS=Mus musculus GN=Vangl2 PE=1 SV=3	QWTLVSEEPVTNGLK					48.49	25	0.9999	2	1699.88	567.634	3	-0.00113	-0.661	459	473
GFP-Vang-like protein 2 Fusion Construct OS=Mus musculus GN=Vangl2 PE=1 SV=3	QWTLVSEEPVTNGLK					71.76	25	1	2	1699.88	850.946	2	-0.00098	-0.576	459	473
GFP-Vang-like protein 2 Fusion Construct OS=Mus musculus GN=Vangl2 PE=1 SV=3	QWTLVSEEPVTNGLK					67.26	25	1	2	1699.88	850.948	2	0.00196	1.15	459	473
GFP-Vang-like protein 2 Fusion Construct OS=Mus musculus GN=Vangl2 PE=1 SV=3	QWTLVSEEPVTnGLKDGIVFLLK	N12 Deamidated	0.99	15.99	8.35	21.17	25	0.9137	2	2586.39	863.143	3	0.0108	4.19	459	481
GFP-Vang-like protein 2 Fusion Construct OS=Mus musculus GN=Vangl2 PE=1 SV=3	QWTLVSEEPVTNGLK					41.23	25	0.9998	2	1699.88	567.633	3	-0.00149	-0.873	459	473
GFP-Vang-like protein 2 Fusion Construct OS=Mus musculus GN=Vangl2 PE=1 SV=3	QWTLVSEEPVTnGLKDGIVFLLK	N12 Deamidated	0.74	8.55	34.16	48.98	25	1	2	2586.39	863.139	3	4.9e-05	0.0189	459	481
GFP-Vang-like protein 2 Fusion Construct OS=Mus musculus GN=Vangl2 PE=1 SV=3	qWTLVSEEPVTNGLK	Q1 Deamidated	0.97	14.44	143.12	83.81	25	1	2	1700.86	851.442	2	0.00548	3.22	459	473
GFP-Vang-like protein 2 Fusion Construct OS=Mus musculus GN=Vangl2 PE=1 SV=3	QWTLVSEEPVTnGLK	N12 Deamidated	0.56	14.04	118.91	89.53	25	1	2	1700.86	851.442	2	0.0061	3.59	459	473
GFP-Vang-like protein 2 Fusion Construct OS=Mus musculus GN=Vangl2 PE=1 SV=3	QWTLVSEEPVTNGLK					78.82	25	0.999	2	1699.88	850.949	2	0.00428	2.52	459	473
GFP-Vang-like protein 2 Fusion Construct OS=Mus musculus GN=Vangl2 PE=1 SV=3	QWTLVSEEPVTnGLK	N12 Deamidated	0.56	14.04	118.91	89.53	25	1	2	1700.86	851.442	2	0.0061	3.59	459	473
GFP-Vang-like protein 2 Fusion Construct OS=Mus musculus GN=Vangl2 PE=1 SV=3	qWTLVSEEPVTNGLK	Q1 Deamidated	0.66	7.76	29.43	27.2	25	0.9895	2	1700.86	567.962	3	0.00162	0.951	459	473
GFP-Vang-like protein 2 Fusion Construct OS=Mus musculus GN=Vangl2 PE=1 SV=3	QWTLVSEEPVTnGLK	N12 Deamidated	1	16.54	50.34	54.44	25	1	2	1700.86	851.439	2	0.000604	0.355	459	473
GFP-Vang-like protein 2 Fusion Construct OS=Mus musculus GN=Vangl2 PE=1 SV=3	QWTLVSEEPVTNGLK					71.76	25	0.9997	2	1699.88	850.946	2	-0.00098	-0.576	459	473
GFP-Vang-like protein 2 Fusion Construct OS=Mus musculus GN=Vangl2 PE=1 SV=3	TLVSEEPVTnGLK	N10 Deamidated	1	1000	57.73	31.47	25	0.9825	1	1386.72	694.367	2	-0.00652	-4.7	461	473
GFP-Vang-like protein 2 Fusion Construct OS=Mus musculus GN=Vangl2 PE=1 SV=3	TLVSEEPVTNGLK					63.66	25	1	1	1385.74	693.879	2	0.00118	0.851	461	473
GFP-Vang-like protein 2 Fusion Construct OS=Mus musculus GN=Vangl2 PE=1 SV=3	TLVSEEPVTNGLK					63.66	25	1	1	1385.74	693.879	2	0.00118	0.851	461	473
GFP-Vang-like protein 2 Fusion Construct OS=Mus musculus GN=Vangl2 PE=1 SV=3	TLVSEEPVTnGLK	N10 Deamidated	1	1000	48.14	61.7	25	1	1	1386.72	694.37	2	0.000684	0.493	461	473
GFP-Vang-like protein 2 Fusion Construct OS=Mus musculus GN=Vangl2 PE=1 SV=3	TLVSEEPVTNGLK					48.71	25	0.9999	1	1385.74	693.878	2	-0.00078	-0.562	461	473
GFP-Vang-like protein 2 Fusion Construct OS=Mus musculus GN=Vangl2 PE=1 SV=3	TLVSEEPVTNGLK					62.91	25	1	1	1385.74	693.878	2	-0.0004	-0.288	461	473
GFP-Vang-like protein 2 Fusion Construct OS=Mus musculus GN=Vangl2 PE=1 SV=3	TLVSEEPVTNGLK					62.91	25	1	1	1385.74	693.878	2	-0.0004	-0.288	461	473
GFP-Vang-like protein 2 Fusion Construct OS=Mus musculus GN=Vangl2 PE=1 SV=3	TLVSEEPVTnGLK	N10 Deamidated	1	1000	57.73	31.47	25	0.9806	1	1386.72	694.367	2	-0.00652	-4.7	461	473
GFP-Vang-like protein 2 Fusion Construct OS=Mus musculus GN=Vangl2 PE=1 SV=3	SEEPVtNGLk	T6 Phospho, K10 Delta:H(4)C(2)	85%, 100%	7.33, 1,000.00	16.08	24.61	25	0.9106	1	1180.54	394.522	3	0.00346	2.93	464	473
GFP-Vang-like protein 2 Fusion Construct OS=Mus musculus GN=Vangl2 PE=1 SV=3	SEEPVtNGLk	T6 Phospho, K10 Delta:H(4)C(2)	64%, 100%	4.55, 1,000.00	16.31	22.84	25	0.949	1	1180.54	394.521	3	0.00142	1.21	464	473
GFP-Vang-like protein 2 Fusion Construct OS=Mus musculus GN=Vangl2 PE=1 SV=3	SEEPVtnGLk	T6 Phospho, N7 Deamidated, K10 Delta:H(4)C(2)	97%, 100%, 100%	12.13, 1,000.00, 1,000.00	41.57	24.72	25	0.9736	1	1181.52	394.849	3	0.00117	0.988	464	473
GFP-Vang-like protein 2 Fusion Construct OS=Mus musculus GN=Vangl2 PE=1 SV=3	SEEPVtnGLk	T6 Phospho, N7 Deamidated, K10 Delta:H(4)C(2)	100%, 100%, 100%	24.27, 1,000.00, 1,000.00	50.29	26.24	25	0.9792	1	1181.52	394.848	3	-0.000482	-0.408	464	473
GFP-Vang-like protein 2 Fusion Construct OS=Mus musculus GN=Vangl2 PE=1 SV=3	DGIVFLLK					53.28	25	0.9983	2	903.543	452.779	2	-0.00108	-1.19	474	481
GFP-Vang-like protein 2 Fusion Construct OS=Mus musculus GN=Vangl2 PE=1 SV=3	DGIVFLLK					53.28	25	1	2	903.543	452.779	2	-0.00108	-1.19	474	481
GFP-Vang-like protein 2 Fusion Construct OS=Mus musculus GN=Vangl2 PE=1 SV=3	DGIVFLLKR					32.47	25	0.9909	2	1059.64	530.83	2	0.00012	0.113	474	482
GFP-Vang-like protein 2 Fusion Construct OS=Mus musculus GN=Vangl2 PE=1 SV=3	DGIVFLLK					42.27	25	1	2	903.543	452.779	2	-0.00096	-1.06	474	481
GFP-Vang-like protein 2 Fusion Construct OS=Mus musculus GN=Vangl2 PE=1 SV=3	DGIVFLLK					41.3	25	0.9998	2	903.543	452.779	2	-0.00114	-1.26	474	481
GFP-Vang-like protein 2 Fusion Construct OS=Mus musculus GN=Vangl2 PE=1 SV=3	DGIVFLLKR					42.21	25	0.9505	2	1059.64	530.829	2	-0.00122	-1.15	474	482
GFP-Vang-like protein 2 Fusion Construct OS=Mus musculus GN=Vangl2 PE=1 SV=3	DGIVFLLK					41.3	25	0.9998	2	903.543	452.779	2	-0.00114	-1.26	474	481
GFP-Vang-like protein 2 Fusion Construct OS=Mus musculus GN=Vangl2 PE=1 SV=3	DGIVFLLK					43.42	25	0.9998	2	903.543	452.778	2	-0.00304	-3.36	474	481
GFP-Vang-like protein 2 Fusion Construct OS=Mus musculus GN=Vangl2 PE=1 SV=3	DGIVFLLK					52.92	25	0.9889	2	903.543	452.779	2	-0.00144	-1.59	474	481
GFP-Vang-like protein 2 Fusion Construct OS=Mus musculus GN=Vangl2 PE=1 SV=3	DGIVFLLK					57.73	25	0.9926	2	903.543	452.779	2	-0.00138	-1.53	474	481
GFP-Vang-like protein 2 Fusion Construct OS=Mus musculus GN=Vangl2 PE=1 SV=3	DGIVFLLKR					36.4	25	0.9997	2	1059.64	530.83	2	-0.00086	-0.811	474	482
GFP-Vang-like protein 2 Fusion Construct OS=Mus musculus GN=Vangl2 PE=1 SV=3	DGIVFLLKR					29.14	25	0.9933	2	1059.64	530.829	2	-0.00098	-0.924	474	482
GFP-Vang-like protein 2 Fusion Construct OS=Mus musculus GN=Vangl2 PE=1 SV=3	DGIVFLLKR					36.4	25	0.96	2	1059.64	530.83	2	-0.00086	-0.811	474	482
GFP-Vang-like protein 2 Fusion Construct OS=Mus musculus GN=Vangl2 PE=1 SV=3	DGIVFLLK					29.12	25	0.9688	2	903.543	452.779	2	-0.00114	-1.26	474	481
GFP-Vang-like protein 2 Fusion Construct OS=Mus musculus GN=Vangl2 PE=1 SV=3	DGIVFLLKR					36.4	25	0.9998	2	1059.64	530.83	2	-0.00086	-0.811	474	482
GFP-Vang-like protein 2 Fusion Construct OS=Mus musculus GN=Vangl2 PE=1 SV=3	DGIVFLLK					41.3	25	0.9691	2	903.543	452.779	2	-0.00114	-1.26	474	481
GFP-Vang-like protein 2 Fusion Construct OS=Mus musculus GN=Vangl2 PE=1 SV=3	DGIVFLLKR					29.14	25	0.9933	2	1059.64	530.829	2	-0.00098	-0.924	474	482
GFP-Vang-like protein 2 Fusion Construct OS=Mus musculus GN=Vangl2 PE=1 SV=3	DGIVFLLK					31.78	25	0.9884	2	903.543	452.779	2	-0.00114	-1.26	474	481
GFP-Vang-like protein 2 Fusion Construct OS=Mus musculus GN=Vangl2 PE=1 SV=3	DGIVFLLK					43.42	25	0.9791	2	903.543	452.778	2	-0.00304	-3.36	474	481
GFP-Vang-like protein 2 Fusion Construct OS=Mus musculus GN=Vangl2 PE=1 SV=3	DGIVFLLK					53.28	25	1	2	903.543	452.779	2	-0.00108	-1.19	474	481
GFP-Vang-like protein 2 Fusion Construct OS=Mus musculus GN=Vangl2 PE=1 SV=3	DGIVFLLK					43.42	25	0.9998	2	903.543	452.778	2	-0.00304	-3.36	474	481
GFP-Vang-like protein 2 Fusion Construct OS=Mus musculus GN=Vangl2 PE=1 SV=3	DGIVFLLK					42.27	25	0.9999	2	903.543	452.779	2	-0.00096	-1.06	474	481
GFP-Vang-like protein 2 Fusion Construct OS=Mus musculus GN=Vangl2 PE=1 SV=3	DGIVFLLK					42.27	25	0.9904	2	903.543	452.779	2	-0.00096	-1.06	474	481
GFP-Vang-like protein 2 Fusion Construct OS=Mus musculus GN=Vangl2 PE=1 SV=3	IVFLLK					30.98	25	0.9846	1	731.495	366.754	2	-0.00184	-2.51	476	481
GFP-Vang-like protein 2 Fusion Construct OS=Mus musculus GN=Vangl2 PE=1 SV=3	RQDFSLVVSTK					56.8	25	1	2	1278.69	640.356	2	0.00288	2.25	482	492
GFP-Vang-like protein 2 Fusion Construct OS=Mus musculus GN=Vangl2 PE=1 SV=3	RQDFSLVVSTK					57.28	25	1	2	1278.69	640.355	2	0.00116	0.906	482	492
GFP-Vang-like protein 2 Fusion Construct OS=Mus musculus GN=Vangl2 PE=1 SV=3	RQDFSLVVSTKKVPFFK					46.96	25	0.9967	2	2025.14	507.292	4	-0.00361	-1.78	482	498
GFP-Vang-like protein 2 Fusion Construct OS=Mus musculus GN=Vangl2 PE=1 SV=3	RQDFSLVVSTKKVPFFK					36.41	25	1	2	2025.14	507.291	4	-0.00753	-3.72	482	498
GFP-Vang-like protein 2 Fusion Construct OS=Mus musculus GN=Vangl2 PE=1 SV=3	RQDFSLVVSTK					40.2	25	0.9997	2	1278.69	640.354	2	-0.00188	-1.47	482	492
GFP-Vang-like protein 2 Fusion Construct OS=Mus musculus GN=Vangl2 PE=1 SV=3	RQDFSLVVSTK					33.48	25	0.9979	2	1278.69	427.24	3	0.00175	1.37	482	492
GFP-Vang-like protein 2 Fusion Construct OS=Mus musculus GN=Vangl2 PE=1 SV=3	RQDFSLVVSTK					40.2	25	0.9614	2	1278.69	640.354	2	-0.00188	-1.47	482	492
GFP-Vang-like protein 2 Fusion Construct OS=Mus musculus GN=Vangl2 PE=1 SV=3	RQDFSLVVSTK					40.2	25	0.9998	2	1278.69	640.354	2	-0.00188	-1.47	482	492
GFP-Vang-like protein 2 Fusion Construct OS=Mus musculus GN=Vangl2 PE=1 SV=3	RQDFSLVVSTK					57.28	25	0.9989	2	1278.69	640.355	2	0.00116	0.906	482	492
GFP-Vang-like protein 2 Fusion Construct OS=Mus musculus GN=Vangl2 PE=1 SV=3	RQDFSLVVSTK					33.48	25	0.9997	2	1278.69	427.24	3	0.00175	1.37	482	492
GFP-Vang-like protein 2 Fusion Construct OS=Mus musculus GN=Vangl2 PE=1 SV=3	RQDFSLVVSTK					56.8	25	1	2	1278.69	640.356	2	0.00288	2.25	482	492
GFP-Vang-like protein 2 Fusion Construct OS=Mus musculus GN=Vangl2 PE=1 SV=3	RQDFSLVVSTK					44.73	25	0.9988	2	1278.69	427.239	3	0.000195	0.152	482	492
GFP-Vang-like protein 2 Fusion Construct OS=Mus musculus GN=Vangl2 PE=1 SV=3	RQDFSLVVSTKKVPFFK					46.96	25	1	2	2025.14	507.292	4	-0.00361	-1.78	482	498
GFP-Vang-like protein 2 Fusion Construct OS=Mus musculus GN=Vangl2 PE=1 SV=3	RQDFSLVVSTK					44.73	25	1	2	1278.69	427.239	3	0.000195	0.152	482	492
GFP-Vang-like protein 2 Fusion Construct OS=Mus musculus GN=Vangl2 PE=1 SV=3	RQDFSLVVSTK					54.46	25	0.9903	2	1278.69	640.356	2	0.00288	2.25	482	492
GFP-Vang-like protein 2 Fusion Construct OS=Mus musculus GN=Vangl2 PE=1 SV=3	RQDFSLVVSTK					57.28	25	1	2	1278.69	640.355	2	0.00116	0.906	482	492
GFP-Vang-like protein 2 Fusion Construct OS=Mus musculus GN=Vangl2 PE=1 SV=3	RQDFSLVVSTK					66.08	25	1	2	1278.69	640.355	2	0.00044	0.344	482	492
GFP-Vang-like protein 2 Fusion Construct OS=Mus musculus GN=Vangl2 PE=1 SV=3	RQDFSLVVSTK					56.8	25	0.996	2	1278.69	640.356	2	0.00288	2.25	482	492
GFP-Vang-like protein 2 Fusion Construct OS=Mus musculus GN=Vangl2 PE=1 SV=3	RQDFSLVVSTKKVPFFK					42.6	25	0.9911	2	2025.14	507.293	4	0.00039	0.192	482	498
GFP-Vang-like protein 2 Fusion Construct OS=Mus musculus GN=Vangl2 PE=1 SV=3	RQDFSLVVSTK					44.73	25	0.9999	2	1278.69	427.239	3	0.000195	0.152	482	492
GFP-Vang-like protein 2 Fusion Construct OS=Mus musculus GN=Vangl2 PE=1 SV=3	RQDFSLVVSTK					44.25	25	0.996	2	1278.69	427.24	3	0.00193	1.51	482	492
GFP-Vang-like protein 2 Fusion Construct OS=Mus musculus GN=Vangl2 PE=1 SV=3	RQDFSLVVSTK					33.48	25	0.9333	2	1278.69	427.24	3	0.00175	1.37	482	492
GFP-Vang-like protein 2 Fusion Construct OS=Mus musculus GN=Vangl2 PE=1 SV=3	RQDFSLVVSTKKVPFFK					36.41	25	0.9971	2	2025.14	507.291	4	-0.00753	-3.72	482	498
GFP-Vang-like protein 2 Fusion Construct OS=Mus musculus GN=Vangl2 PE=1 SV=3	RQDFSLVVSTKKVPFFK					46.96	25	1	2	2025.14	507.292	4	-0.00361	-1.78	482	498
GFP-Vang-like protein 2 Fusion Construct OS=Mus musculus GN=Vangl2 PE=1 SV=3	RQDFSLVVSTK					66.08	25	0.9678	2	1278.69	640.355	2	0.00044	0.344	482	492
GFP-Vang-like protein 2 Fusion Construct OS=Mus musculus GN=Vangl2 PE=1 SV=3	RQDFSLVVSTK					42.68	25	0.9513	2	1278.69	427.238	3	-0.00191	-1.49	482	492
GFP-Vang-like protein 2 Fusion Construct OS=Mus musculus GN=Vangl2 PE=1 SV=3	RQDFSLVVSTK					42.68	25	1	2	1278.69	427.238	3	-0.00191	-1.49	482	492
GFP-Vang-like protein 2 Fusion Construct OS=Mus musculus GN=Vangl2 PE=1 SV=3	RQDFSLVVSTKKVPFFK					36.41	25	0.9946	2	2025.14	507.291	4	-0.00753	-3.72	482	498
GFP-Vang-like protein 2 Fusion Construct OS=Mus musculus GN=Vangl2 PE=1 SV=3	QDFSLVVSTK					61.76	25	1	2	1122.59	562.303	2	-0.001	-0.89	483	492
GFP-Vang-like protein 2 Fusion Construct OS=Mus musculus GN=Vangl2 PE=1 SV=3	QDFSLVVSTK					46.54	25	1	2	1122.59	562.304	2	-0.00064	-0.57	483	492
GFP-Vang-like protein 2 Fusion Construct OS=Mus musculus GN=Vangl2 PE=1 SV=3	QDFSLVVSTK					61.76	25	1	2	1122.59	562.303	2	-0.001	-0.89	483	492
GFP-Vang-like protein 2 Fusion Construct OS=Mus musculus GN=Vangl2 PE=1 SV=3	QDFSLVVSTK					46.54	25	1	2	1122.59	562.304	2	-0.00064	-0.57	483	492
GFP-Vang-like protein 2 Fusion Construct OS=Mus musculus GN=Vangl2 PE=1 SV=3	QDFSLVVSTK					61.76	25	0.9973	2	1122.59	562.303	2	-0.001	-0.89	483	492
GFP-Vang-like protein 2 Fusion Construct OS=Mus musculus GN=Vangl2 PE=1 SV=3	QDFSLVVSTK					46.54	25	0.9956	2	1122.59	562.304	2	-0.00064	-0.57	483	492
GFP-Vang-like protein 2 Fusion Construct OS=Mus musculus GN=Vangl2 PE=1 SV=3	QDFSLVVSTK					59.92	25	1	2	1122.59	562.303	2	-0.00114	-1.01	483	492
GFP-Vang-like protein 2 Fusion Construct OS=Mus musculus GN=Vangl2 PE=1 SV=3	QDFSLVVSTK					48.85	25	0.9825	2	1122.59	562.304	2	-0.00064	-0.57	483	492
GFP-Vang-like protein 2 Fusion Construct OS=Mus musculus GN=Vangl2 PE=1 SV=3	QDFSLVVSTK					59.92	25	0.9673	2	1122.59	562.303	2	-0.00114	-1.01	483	492
GFP-Vang-like protein 2 Fusion Construct OS=Mus musculus GN=Vangl2 PE=1 SV=3	SLVVSTK					40.19	25	0.9991	1	732.438	367.227	2	-0.00082	-1.12	486	492
GFP-Vang-like protein 2 Fusion Construct OS=Mus musculus GN=Vangl2 PE=1 SV=3	KVPFFK					24.84	25	0.9759	2	764.459	383.237	2	0.0002	0.261	493	498
GFP-Vang-like protein 2 Fusion Construct OS=Mus musculus GN=Vangl2 PE=1 SV=3	KVPFFK					24.84	25	0.976	2	764.459	383.237	2	0.0002	0.261	493	498
GFP-Vang-like protein 2 Fusion Construct OS=Mus musculus GN=Vangl2 PE=1 SV=3	KVPFFK					22.6	25	0.9391	2	764.459	383.237	2	-0.00114	-1.49	493	498
GFP-Vang-like protein 2 Fusion Construct OS=Mus musculus GN=Vangl2 PE=1 SV=3	KVPFFK					19.95	25	0.9212	2	764.459	383.237	2	0.00064	0.836	493	498
GFP-Vang-like protein 2 Fusion Construct OS=Mus musculus GN=Vangl2 PE=1 SV=3	KVPFFK					36.24	25	0.9973	2	764.459	383.237	2	-0.00096	-1.25	493	498
GFP-Vang-like protein 2 Fusion Construct OS=Mus musculus GN=Vangl2 PE=1 SV=3	KVPFFK					22.6	25	0.9159	2	764.459	383.237	2	-0.00114	-1.49	493	498
GFP-Vang-like protein 2 Fusion Construct OS=Mus musculus GN=Vangl2 PE=1 SV=3	LSEEFVDPK					67	25	0.9956	2	1062.52	532.269	2	-0.00202	-1.9	499	507
GFP-Vang-like protein 2 Fusion Construct OS=Mus musculus GN=Vangl2 PE=1 SV=3	LSEEFVDPK					74.9	25	0.9988	2	1062.52	532.269	2	-0.00042	-0.395	499	507
GFP-Vang-like protein 2 Fusion Construct OS=Mus musculus GN=Vangl2 PE=1 SV=3	LSEEFVDPK					50.97	25	0.9928	2	1062.52	532.269	2	-0.00164	-1.54	499	507
GFP-Vang-like protein 2 Fusion Construct OS=Mus musculus GN=Vangl2 PE=1 SV=3	LSEEFVDPK					74.9	25	1	2	1062.52	532.269	2	-0.00042	-0.395	499	507
GFP-Vang-like protein 2 Fusion Construct OS=Mus musculus GN=Vangl2 PE=1 SV=3	LSEEFVDPK					60.48	25	1	2	1062.52	532.268	2	-0.00324	-3.05	499	507
GFP-Vang-like protein 2 Fusion Construct OS=Mus musculus GN=Vangl2 PE=1 SV=3	LSEEFVDPK					60.48	25	1	2	1062.52	532.268	2	-0.00324	-3.05	499	507
GFP-Vang-like protein 2 Fusion Construct OS=Mus musculus GN=Vangl2 PE=1 SV=3	LSEEFVDPK					55.02	25	0.964	2	1062.52	532.268	2	-0.00226	-2.13	499	507
GFP-Vang-like protein 2 Fusion Construct OS=Mus musculus GN=Vangl2 PE=1 SV=3	LSEEFVDPK					50.97	25	1	2	1062.52	532.269	2	-0.00164	-1.54	499	507
GFP-Vang-like protein 2 Fusion Construct OS=Mus musculus GN=Vangl2 PE=1 SV=3	LSEEFVDPK					74.9	25	1	2	1062.52	532.269	2	-0.00042	-0.395	499	507
GFP-Vang-like protein 2 Fusion Construct OS=Mus musculus GN=Vangl2 PE=1 SV=3	LSEEFVDPK					50.97	25	1	2	1062.52	532.269	2	-0.00164	-1.54	499	507
GFP-Vang-like protein 2 Fusion Construct OS=Mus musculus GN=Vangl2 PE=1 SV=3	LSEEFVDPK					26.94	25	0.9239	2	1062.52	532.268	2	-0.00226	-2.13	499	507
GFP-Vang-like protein 2 Fusion Construct OS=Mus musculus GN=Vangl2 PE=1 SV=3	LSEEFVDPK					60.48	25	0.9992	2	1062.52	532.268	2	-0.00324	-3.05	499	507
GFP-Vang-like protein 2 Fusion Construct OS=Mus musculus GN=Vangl2 PE=1 SV=3	LSEEFVDPK					55.02	25	1	2	1062.52	532.268	2	-0.00226	-2.13	499	507
